# Supplementary material for: Control of human pancreatic beta cell kinome by glucagon‐like peptide‐1 receptor biased agonism
Source: Diabetes Obes Metab. 2023 Apr 25;25(8):2105–19. doi: 10.1111/dom.15083 (PMC10947446; doi:10.1111/dom.15083)
Supplement: Supplementary file 2 — Data S2. Supporting information. [file DOM-25-2105-s003.csv]

	sub	sub_gene	sites	Sequence	rank	kinase	kinase_ID	kinase.predictor.V2.score
1	P11171	EPB41	Y660	LDGENIYIRHSNL	Kinase 1:	CSK	P41240	383
2	P11171	EPB41	Y660	LDGENIYIRHSNL	Kinase 2:	ARG (ABL2)	P42684	381
3	P11171	EPB41	Y660	LDGENIYIRHSNL	Kinase 3:	TYRO3	Q06418	379
4	P11171	EPB41	Y660	LDGENIYIRHSNL	Kinase 4:	ABL	P00519	376
5	P11171	EPB41	Y660	LDGENIYIRHSNL	Kinase 5:	ERBB4	Q15303	372
6	P11171	EPB41	Y660	LDGENIYIRHSNL	Kinase 6:	EGFR	P00533	372
7	P11171	EPB41	Y660	LDGENIYIRHSNL	Kinase 7:	FGFR4	P22455	372
8	P11171	EPB41	Y660	LDGENIYIRHSNL	Kinase 8:	BMX	P51813	371
9	P11171	EPB41	Y660	LDGENIYIRHSNL	Kinase 9:	CTK (MATK)	P42679	370
10	P11171	EPB41	Y660	LDGENIYIRHSNL	Kinase 10:	FLT1	P17948	370
11	P11171	EPB41	Y660	LDGENIYIRHSNL	Kinase 11:	RYK	P34925	370
12	P11171	EPB41	Y660	LDGENIYIRHSNL	Kinase 12:	ALK	Q9UM73	369
13	P11171	EPB41	Y660	LDGENIYIRHSNL	Kinase 13:	FMS (CSF1R)	P07333	369
14	P11171	EPB41	Y660	LDGENIYIRHSNL	Kinase 14:	IGF1R	P08069	369
15	P11171	EPB41	Y660	LDGENIYIRHSNL	Kinase 15:	IRR (INSRR)	P14616	369
16	P11171	EPB41	Y660	LDGENIYIRHSNL	Kinase 16:	ERBB3	P21860	369
17	P11171	EPB41	Y660	LDGENIYIRHSNL	Kinase 17:	BRK	Q13882	369
18	P11171	EPB41	Y660	LDGENIYIRHSNL	Kinase 18:	ZAP70	P43403	368
19	P11171	EPB41	Y660	LDGENIYIRHSNL	Kinase 19:	FLT3	P36888	365
20	P11171	EPB41	Y660	LDGENIYIRHSNL	Kinase 20:	ITK	Q08881	365
21	P11171	EPB41	Y660	LDGENIYIRHSNL	Kinase 21:	MER (MERTK)	Q12866	364
22	P11171	EPB41	Y660	LDGENIYIRHSNL	Kinase 22:	PYK2 (PTK2B)	Q14289	364
23	P11171	EPB41	Y660	LDGENIYIRHSNL	Kinase 23:	LMR3 (KIAA1883)	Q96Q04	364
24	P11171	EPB41	Y660	LDGENIYIRHSNL	Kinase 24:	FER	P16591	362
25	P11171	EPB41	Y660	LDGENIYIRHSNL	Kinase 25:	TXK	P42681	362
51	Q07001	nAChRD	Y383	YISKAEEYFLLKS	Kinase 1:	FRK	P42685	352
52	Q07001	nAChRD	Y383	YISKAEEYFLLKS	Kinase 2:	SRM (SRMS)	Q9H3Y6	350
53	Q07001	nAChRD	Y383	YISKAEEYFLLKS	Kinase 3:	MER (MERTK)	Q12866	350
54	Q07001	nAChRD	Y383	YISKAEEYFLLKS	Kinase 4:	SYK	P43405	345
55	Q07001	nAChRD	Y383	YISKAEEYFLLKS	Kinase 5:	ALK	Q9UM73	340
56	Q07001	nAChRD	Y383	YISKAEEYFLLKS	Kinase 6:	TYRO3	Q06418	336
57	Q07001	nAChRD	Y383	YISKAEEYFLLKS	Kinase 7:	MET (HGF Receptor)	P08581	335
58	Q07001	nAChRD	Y383	YISKAEEYFLLKS	Kinase 8:	FAK	Q05397	332
59	Q07001	nAChRD	Y383	YISKAEEYFLLKS	Kinase 9:	CCK4 (PTK7)	Q13308	330
60	Q07001	nAChRD	Y383	YISKAEEYFLLKS	Kinase 10:	ZAP70	P43403	326
61	Q07001	nAChRD	Y383	YISKAEEYFLLKS	Kinase 11:	AXL	P30530	324
62	Q07001	nAChRD	Y383	YISKAEEYFLLKS	Kinase 12:	RON	Q04912	323
63	Q07001	nAChRD	Y383	YISKAEEYFLLKS	Kinase 13:	RYK	P34925	322
64	Q07001	nAChRD	Y383	YISKAEEYFLLKS	Kinase 14:	TIE2 (TEK)	Q02763	316
65	Q07001	nAChRD	Y383	YISKAEEYFLLKS	Kinase 15:	IGF1R	P08069	315
66	Q07001	nAChRD	Y383	YISKAEEYFLLKS	Kinase 16:	BTK	Q06187	313
67	Q07001	nAChRD	Y383	YISKAEEYFLLKS	Kinase 17:	TRKC (NTRK3)	Q16288	312
68	Q07001	nAChRD	Y383	YISKAEEYFLLKS	Kinase 18:	KIT	P10721	311
69	Q07001	nAChRD	Y383	YISKAEEYFLLKS	Kinase 19:	PYK2 (PTK2B)	Q14289	310
70	Q07001	nAChRD	Y383	YISKAEEYFLLKS	Kinase 20:	TIE	P35590	310
71	Q07001	nAChRD	Y383	YISKAEEYFLLKS	Kinase 21:	INSR	P06213	310
72	Q07001	nAChRD	Y383	YISKAEEYFLLKS	Kinase 22:	LTK	P29376	310
73	Q07001	nAChRD	Y383	YISKAEEYFLLKS	Kinase 23:	EPHA1	P21709	309
74	Q07001	nAChRD	Y383	YISKAEEYFLLKS	Kinase 24:	TRKB (NTRK2)	Q16620	309
75	Q07001	nAChRD	Y383	YISKAEEYFLLKS	Kinase 25:	ERBB3	P21860	309
87	Q07001	nAChRD	Y390	YISKAEEYFLLKS	Kinase 1:	FAK	Q05397	346
88	Q07001	nAChRD	Y390	YISKAEEYFLLKS	Kinase 2:	CSK	P41240	342
89	Q07001	nAChRD	Y390	YISKAEEYFLLKS	Kinase 3:	MER (MERTK)	Q12866	339
90	Q07001	nAChRD	Y390	YISKAEEYFLLKS	Kinase 4:	TXK	P42681	335
91	Q07001	nAChRD	Y390	YISKAEEYFLLKS	Kinase 5:	AXL	P30530	334
92	Q07001	nAChRD	Y390	YISKAEEYFLLKS	Kinase 6:	TYRO3	Q06418	332
93	Q07001	nAChRD	Y390	YISKAEEYFLLKS	Kinase 7:	LMR1 (AATK)	Q6ZMQ8	326
94	Q07001	nAChRD	Y390	YISKAEEYFLLKS	Kinase 8:	FLT3	P36888	323
95	Q07001	nAChRD	Y390	YISKAEEYFLLKS	Kinase 9:	ZAP70	P43403	320
96	Q07001	nAChRD	Y390	YISKAEEYFLLKS	Kinase 10:	ALK	Q9UM73	316
97	Q07001	nAChRD	Y390	YISKAEEYFLLKS	Kinase 11:	TEC	P42680	313
98	Q07001	nAChRD	Y390	YISKAEEYFLLKS	Kinase 12:	MET (HGF Receptor)	P08581	313
99	Q07001	nAChRD	Y390	YISKAEEYFLLKS	Kinase 13:	TNK1	Q13470	307
100	Q07001	nAChRD	Y390	YISKAEEYFLLKS	Kinase 14:	FGFR4	P22455	306
101	Q07001	nAChRD	Y390	YISKAEEYFLLKS	Kinase 15:	ROR2	Q01974	305
102	Q07001	nAChRD	Y390	YISKAEEYFLLKS	Kinase 16:	RYK	P34925	304
103	Q07001	nAChRD	Y390	YISKAEEYFLLKS	Kinase 17:	ROR1	Q01973	304
104	Q07001	nAChRD	Y390	YISKAEEYFLLKS	Kinase 18:	FLT1	P17948	304
105	Q07001	nAChRD	Y390	YISKAEEYFLLKS	Kinase 19:	Flt4 (VEGFR3)	P35918	303
106	Q07001	nAChRD	Y390	YISKAEEYFLLKS	Kinase 20:	FGFR1	P11362	303
107	Q07001	nAChRD	Y390	YISKAEEYFLLKS	Kinase 21:	ERBB3	P21860	303
108	Q07001	nAChRD	Y390	YISKAEEYFLLKS	Kinase 22:	CTK (MATK)	P42679	303
109	P31749	AKT1	Y315	FSGTPEYLAPEVL	Kinase 1:	RET	P07949	446
110	P31749	AKT1	Y315	FSGTPEYLAPEVL	Kinase 2:	ERBB3	P21860	442
111	P31749	AKT1	Y315	FSGTPEYLAPEVL	Kinase 3:	ARG (ABL2)	P42684	439
112	P31749	AKT1	Y315	FSGTPEYLAPEVL	Kinase 4:	ERBB2	P04626	438
113	P31749	AKT1	Y315	FSGTPEYLAPEVL	Kinase 5:	EGFR	P00533	438
114	P31749	AKT1	Y315	FSGTPEYLAPEVL	Kinase 6:	SYK	P43405	433
115	P31749	AKT1	Y315	FSGTPEYLAPEVL	Kinase 7:	ALK	Q9UM73	433
116	P31749	AKT1	Y315	FSGTPEYLAPEVL	Kinase 8:	SRC	P12931	433
117	P31749	AKT1	Y315	FSGTPEYLAPEVL	Kinase 9:	ERBB4	Q15303	432
118	P31749	AKT1	Y315	FSGTPEYLAPEVL	Kinase 10:	LCK	P06239	432
119	P31749	AKT1	Y315	FSGTPEYLAPEVL	Kinase 11:	BLK	P51451	430
120	P31749	AKT1	Y315	FSGTPEYLAPEVL	Kinase 12:	ABL	P00519	428
121	P31749	AKT1	Y315	FSGTPEYLAPEVL	Kinase 13:	TXK	P42681	428
122	P31749	AKT1	Y315	FSGTPEYLAPEVL	Kinase 14:	FGFR4	P22455	427
123	P31749	AKT1	Y315	FSGTPEYLAPEVL	Kinase 15:	BRK	Q13882	427
124	P31749	AKT1	Y315	FSGTPEYLAPEVL	Kinase 16:	HCK	P08631	427
125	P31749	AKT1	Y315	FSGTPEYLAPEVL	Kinase 17:	FLT1	P17948	425
126	P31749	AKT1	Y315	FSGTPEYLAPEVL	Kinase 18:	LYN	P07948	423
127	P31749	AKT1	Y315	FSGTPEYLAPEVL	Kinase 19:	YES1	P07947	422
128	P31749	AKT1	Y315	FSGTPEYLAPEVL	Kinase 20:	FGFR1	P11362	422
129	P31749	AKT1	Y315	FSGTPEYLAPEVL	Kinase 21:	LTK	P29376	421
130	P31749	AKT1	Y315	FSGTPEYLAPEVL	Kinase 22:	BMX	P51813	421
131	P31749	AKT1	Y315	FSGTPEYLAPEVL	Kinase 23:	RON	Q04912	419
132	P31749	AKT1	Y315	FSGTPEYLAPEVL	Kinase 24:	KDR	P35968	417
133	P31749	AKT1	Y315	FSGTPEYLAPEVL	Kinase 25:	FGFR2	P21802	417
159	P31749	AKT1	Y326	VLEDNDYGRAVDW	Kinase 1:	BRK	Q13882	714
160	P31749	AKT1	Y326	VLEDNDYGRAVDW	Kinase 2:	FAK	Q05397	694
161	P31749	AKT1	Y326	VLEDNDYGRAVDW	Kinase 3:	CTK (MATK)	P42679	690
162	P31749	AKT1	Y326	VLEDNDYGRAVDW	Kinase 4:	PYK2 (PTK2B)	Q14289	686
163	P31749	AKT1	Y326	VLEDNDYGRAVDW	Kinase 5:	FYN	P06241	683
164	P31749	AKT1	Y326	VLEDNDYGRAVDW	Kinase 6:	YES1	P07947	681
165	P31749	AKT1	Y326	VLEDNDYGRAVDW	Kinase 7:	SRC	P12931	680
166	P31749	AKT1	Y326	VLEDNDYGRAVDW	Kinase 8:	HCK	P08631	679
167	P31749	AKT1	Y326	VLEDNDYGRAVDW	Kinase 9:	ERBB3	P21860	673
168	P31749	AKT1	Y326	VLEDNDYGRAVDW	Kinase 10:	SYK	P43405	666
169	P31749	AKT1	Y326	VLEDNDYGRAVDW	Kinase 11:	FER	P16591	666
170	P31749	AKT1	Y326	VLEDNDYGRAVDW	Kinase 12:	ZAP70	P43403	660
171	P31749	AKT1	Y326	VLEDNDYGRAVDW	Kinase 13:	ARG (ABL2)	P42684	653
172	P31749	AKT1	Y326	VLEDNDYGRAVDW	Kinase 14:	BLK	P51451	652
173	P31749	AKT1	Y326	VLEDNDYGRAVDW	Kinase 15:	LYN	P07948	649
174	P31749	AKT1	Y326	VLEDNDYGRAVDW	Kinase 16:	FGR	P09769	647
175	P31749	AKT1	Y326	VLEDNDYGRAVDW	Kinase 17:	FGFR1	P11362	639
176	P31749	AKT1	Y326	VLEDNDYGRAVDW	Kinase 18:	LCK	P06239	637
177	P31749	AKT1	Y326	VLEDNDYGRAVDW	Kinase 19:	CSK	P41240	636
178	P31749	AKT1	Y326	VLEDNDYGRAVDW	Kinase 20:	ALK	Q9UM73	621
179	P31749	AKT1	Y326	VLEDNDYGRAVDW	Kinase 21:	FGFR4	P22455	618
180	P31749	AKT1	Y326	VLEDNDYGRAVDW	Kinase 22:	AXL	P30530	616
181	P31749	AKT1	Y326	VLEDNDYGRAVDW	Kinase 23:	FMS (CSF1R)	P07333	615
182	P31749	AKT1	Y326	VLEDNDYGRAVDW	Kinase 24:	ABL	P00519	615
183	P31749	AKT1	Y326	VLEDNDYGRAVDW	Kinase 25:	ERBB4	Q15303	613
209	P04083	ANXA1	Y21	IENEEQEYVQTVK	Kinase 1:	SYK	P43405	570
210	P04083	ANXA1	Y21	IENEEQEYVQTVK	Kinase 2:	BRK	Q13882	568
211	P04083	ANXA1	Y21	IENEEQEYVQTVK	Kinase 3:	ERBB3	P21860	548
212	P04083	ANXA1	Y21	IENEEQEYVQTVK	Kinase 4:	ALK	Q9UM73	543
213	P04083	ANXA1	Y21	IENEEQEYVQTVK	Kinase 5:	ZAP70	P43403	538
214	P04083	ANXA1	Y21	IENEEQEYVQTVK	Kinase 6:	LTK	P29376	534
215	P04083	ANXA1	Y21	IENEEQEYVQTVK	Kinase 7:	BMX	P51813	527
216	P04083	ANXA1	Y21	IENEEQEYVQTVK	Kinase 8:	BLK	P51451	527
217	P04083	ANXA1	Y21	IENEEQEYVQTVK	Kinase 9:	FAK	Q05397	522
218	P04083	ANXA1	Y21	IENEEQEYVQTVK	Kinase 10:	LYN	P07948	520
219	P04083	ANXA1	Y21	IENEEQEYVQTVK	Kinase 11:	SRC	P12931	519
220	P04083	ANXA1	Y21	IENEEQEYVQTVK	Kinase 12:	HCK	P08631	512
221	P04083	ANXA1	Y21	IENEEQEYVQTVK	Kinase 13:	ARG (ABL2)	P42684	511
222	P04083	ANXA1	Y21	IENEEQEYVQTVK	Kinase 14:	ITK	Q08881	510
223	P04083	ANXA1	Y21	IENEEQEYVQTVK	Kinase 15:	FYN	P06241	510
224	P04083	ANXA1	Y21	IENEEQEYVQTVK	Kinase 16:	YES1	P07947	509
225	P04083	ANXA1	Y21	IENEEQEYVQTVK	Kinase 17:	CTK (MATK)	P42679	508
226	P04083	ANXA1	Y21	IENEEQEYVQTVK	Kinase 18:	FER	P16591	504
227	P04083	ANXA1	Y21	IENEEQEYVQTVK	Kinase 19:	CSK	P41240	504
228	P04083	ANXA1	Y21	IENEEQEYVQTVK	Kinase 20:	EPHA6	Q9UF33	502
229	P04083	ANXA1	Y21	IENEEQEYVQTVK	Kinase 21:	EPHA7	Q15375	502
230	P04083	ANXA1	Y21	IENEEQEYVQTVK	Kinase 22:	EGFR	P00533	502
231	P04083	ANXA1	Y21	IENEEQEYVQTVK	Kinase 23:	EPHA3	P29320	501
232	P04083	ANXA1	Y21	IENEEQEYVQTVK	Kinase 24:	EPHA5	P54756	501
233	P04083	ANXA1	Y21	IENEEQEYVQTVK	Kinase 25:	EPHA4	P54764	500
259	P07355	ANXA2	Y24	HSTPPSAYGSVKA	Kinase 1:	SRM (SRMS)	Q9H3Y6	333
260	P07355	ANXA2	Y24	HSTPPSAYGSVKA	Kinase 2:	JAK2	O60674	332
261	P07355	ANXA2	Y24	HSTPPSAYGSVKA	Kinase 3:	TYRO3	Q06418	321
262	P07355	ANXA2	Y24	HSTPPSAYGSVKA	Kinase 4:	AXL	P30530	320
263	P07355	ANXA2	Y24	HSTPPSAYGSVKA	Kinase 5:	FRK	P42685	315
264	P07355	ANXA2	Y24	HSTPPSAYGSVKA	Kinase 6:	MET (HGF Receptor)	P08581	309
265	P07355	ANXA2	Y24	HSTPPSAYGSVKA	Kinase 7:	BRK	Q13882	302
266	P07355	ANXA2	Y24	HSTPPSAYGSVKA	Kinase 8:	RON	Q04912	301
267	P10398	A-raf	Y301	RDSGYYWEVPP	Kinase 1:	AXL	P30530	514
268	P10398	A-raf	Y301	RDSGYYWEVPP	Kinase 2:	FAK	Q05397	496
269	P10398	A-raf	Y301	RDSGYYWEVPP	Kinase 3:	ERBB2	P04626	492
270	P10398	A-raf	Y301	RDSGYYWEVPP	Kinase 4:	SYK	P43405	490
271	P10398	A-raf	Y301	RDSGYYWEVPP	Kinase 5:	MER (MERTK)	Q12866	490
272	P10398	A-raf	Y301	RDSGYYWEVPP	Kinase 6:	PYK2 (PTK2B)	Q14289	489
273	P10398	A-raf	Y301	RDSGYYWEVPP	Kinase 7:	ARG (ABL2)	P42684	486
274	P10398	A-raf	Y301	RDSGYYWEVPP	Kinase 8:	EGFR	P00533	482
275	P10398	A-raf	Y301	RDSGYYWEVPP	Kinase 9:	TYRO3	Q06418	482
276	P10398	A-raf	Y301	RDSGYYWEVPP	Kinase 10:	ZAP70	P43403	481
277	P10398	A-raf	Y301	RDSGYYWEVPP	Kinase 11:	ABL	P00519	481
278	P10398	A-raf	Y301	RDSGYYWEVPP	Kinase 12:	BRK	Q13882	480
279	P10398	A-raf	Y301	RDSGYYWEVPP	Kinase 13:	ERBB4	Q15303	477
280	P10398	A-raf	Y301	RDSGYYWEVPP	Kinase 14:	MET (HGF Receptor)	P08581	468
281	P10398	A-raf	Y301	RDSGYYWEVPP	Kinase 15:	CSK	P41240	467
282	P10398	A-raf	Y301	RDSGYYWEVPP	Kinase 16:	ERBB3	P21860	460
283	P10398	A-raf	Y301	RDSGYYWEVPP	Kinase 17:	TXK	P42681	457
284	P10398	A-raf	Y301	RDSGYYWEVPP	Kinase 18:	FGFR1	P11362	456
285	P10398	A-raf	Y301	RDSGYYWEVPP	Kinase 19:	BMX	P51813	456
286	P10398	A-raf	Y301	RDSGYYWEVPP	Kinase 20:	FGFR4	P22455	456
287	P10398	A-raf	Y301	RDSGYYWEVPP	Kinase 21:	CTK (MATK)	P42679	455
288	P10398	A-raf	Y301	RDSGYYWEVPP	Kinase 22:	FRK	P42685	453
289	P10398	A-raf	Y301	RDSGYYWEVPP	Kinase 23:	SRC	P12931	449
290	P10398	A-raf	Y301	RDSGYYWEVPP	Kinase 24:	ITK	Q08881	449
291	P10398	A-raf	Y301	RDSGYYWEVPP	Kinase 25:	PDGFRB	P09619	448
317	P10398	A-raf	Y302	RDSGYYWEVPP	Kinase 1:	CSK	P41240	393
318	P10398	A-raf	Y302	RDSGYYWEVPP	Kinase 2:	TRKC (NTRK3)	Q16288	388
319	P10398	A-raf	Y302	RDSGYYWEVPP	Kinase 3:	TRKB (NTRK2)	Q16620	386
320	P10398	A-raf	Y302	RDSGYYWEVPP	Kinase 4:	ITK	Q08881	383
321	P10398	A-raf	Y302	RDSGYYWEVPP	Kinase 5:	TXK	P42681	383
322	P10398	A-raf	Y302	RDSGYYWEVPP	Kinase 6:	TRKA (NTRK1)	P04629	375
323	P10398	A-raf	Y302	RDSGYYWEVPP	Kinase 7:	BTK	Q06187	374
324	P10398	A-raf	Y302	RDSGYYWEVPP	Kinase 8:	FLT1	P17948	373
325	P10398	A-raf	Y302	RDSGYYWEVPP	Kinase 9:	ABL	P00519	371
326	P10398	A-raf	Y302	RDSGYYWEVPP	Kinase 10:	PDGFRB	P09619	370
327	P10398	A-raf	Y302	RDSGYYWEVPP	Kinase 11:	RON	Q04912	369
328	P10398	A-raf	Y302	RDSGYYWEVPP	Kinase 12:	PDGFRA	P16234	368
329	P10398	A-raf	Y302	RDSGYYWEVPP	Kinase 13:	MET (HGF Receptor)	P08581	366
330	P10398	A-raf	Y302	RDSGYYWEVPP	Kinase 14:	TYRO3	Q06418	366
331	P10398	A-raf	Y302	RDSGYYWEVPP	Kinase 15:	SRM (SRMS)	Q9H3Y6	365
332	P10398	A-raf	Y302	RDSGYYWEVPP	Kinase 16:	FRK	P42685	365
333	P10398	A-raf	Y302	RDSGYYWEVPP	Kinase 17:	ALK	Q9UM73	365
334	P10398	A-raf	Y302	RDSGYYWEVPP	Kinase 18:	FLT3	P36888	364
335	P10398	A-raf	Y302	RDSGYYWEVPP	Kinase 19:	AXL	P30530	363
336	P10398	A-raf	Y302	RDSGYYWEVPP	Kinase 20:	EPHA2	P29317	362
337	P10398	A-raf	Y302	RDSGYYWEVPP	Kinase 21:	CTK (MATK)	P42679	361
338	P10398	A-raf	Y302	RDSGYYWEVPP	Kinase 22:	TEC	P42680	360
339	P10398	A-raf	Y302	RDSGYYWEVPP	Kinase 23:	FES	P07332	359
340	P10398	A-raf	Y302	RDSGYYWEVPP	Kinase 24:	ARG (ABL2)	P42684	358
341	P10398	A-raf	Y302	RDSGYYWEVPP	Kinase 25:	TIE2 (TEK)	Q02763	357
367	P02730	SLC4A1	Y46	TEATATDYHTTSH	Kinase 1:	SYK	P43405	417
368	P02730	SLC4A1	Y46	TEATATDYHTTSH	Kinase 2:	FGFR4	P22455	415
369	P02730	SLC4A1	Y46	TEATATDYHTTSH	Kinase 3:	FAK	Q05397	412
370	P02730	SLC4A1	Y46	TEATATDYHTTSH	Kinase 4:	TYRO3	Q06418	406
371	P02730	SLC4A1	Y46	TEATATDYHTTSH	Kinase 5:	FGFR1	P11362	403
372	P02730	SLC4A1	Y46	TEATATDYHTTSH	Kinase 6:	ZAP70	P43403	403
373	P02730	SLC4A1	Y46	TEATATDYHTTSH	Kinase 7:	BRK	Q13882	403
374	P02730	SLC4A1	Y46	TEATATDYHTTSH	Kinase 8:	BLK	P51451	399
375	P02730	SLC4A1	Y46	TEATATDYHTTSH	Kinase 9:	RET	P07949	398
376	P02730	SLC4A1	Y46	TEATATDYHTTSH	Kinase 10:	AXL	P30530	398
377	P02730	SLC4A1	Y46	TEATATDYHTTSH	Kinase 11:	MER (MERTK)	Q12866	397
378	P02730	SLC4A1	Y46	TEATATDYHTTSH	Kinase 12:	FGFR2	P21802	396
379	P02730	SLC4A1	Y46	TEATATDYHTTSH	Kinase 13:	FGFR3	P22607	396
380	P02730	SLC4A1	Y46	TEATATDYHTTSH	Kinase 14:	ALK	Q9UM73	396
381	P02730	SLC4A1	Y46	TEATATDYHTTSH	Kinase 15:	ERBB3	P21860	395
382	P02730	SLC4A1	Y46	TEATATDYHTTSH	Kinase 16:	PYK2 (PTK2B)	Q14289	392
383	P02730	SLC4A1	Y46	TEATATDYHTTSH	Kinase 17:	ABL	P00519	391
384	P02730	SLC4A1	Y46	TEATATDYHTTSH	Kinase 18:	ARG (ABL2)	P42684	391
385	P02730	SLC4A1	Y46	TEATATDYHTTSH	Kinase 19:	CTK (MATK)	P42679	390
386	P02730	SLC4A1	Y46	TEATATDYHTTSH	Kinase 20:	ERBB2	P04626	388
387	P02730	SLC4A1	Y46	TEATATDYHTTSH	Kinase 21:	FER	P16591	388
388	P02730	SLC4A1	Y46	TEATATDYHTTSH	Kinase 22:	FRK	P42685	387
389	P02730	SLC4A1	Y46	TEATATDYHTTSH	Kinase 23:	CSK	P41240	386
390	P02730	SLC4A1	Y46	TEATATDYHTTSH	Kinase 24:	MET (HGF Receptor)	P08581	385
391	P02730	SLC4A1	Y46	TEATATDYHTTSH	Kinase 25:	EPHA10 (BI560547)	Q5JZY3	385
417	Q7Z6A9	BTLA	Y257	KPGIVYASLNH	Kinase 1:	SRM (SRMS)	Q9H3Y6	379
418	Q7Z6A9	BTLA	Y257	KPGIVYASLNH	Kinase 2:	FRK	P42685	362
419	Q7Z6A9	BTLA	Y257	KPGIVYASLNH	Kinase 3:	BRK	Q13882	352
420	Q7Z6A9	BTLA	Y257	KPGIVYASLNH	Kinase 4:	JAK2	O60674	351
421	Q7Z6A9	BTLA	Y257	KPGIVYASLNH	Kinase 5:	RON	Q04912	350
422	Q7Z6A9	BTLA	Y257	KPGIVYASLNH	Kinase 6:	TYRO3	Q06418	346
423	Q7Z6A9	BTLA	Y257	KPGIVYASLNH	Kinase 7:	ABL	P00519	344
424	Q7Z6A9	BTLA	Y257	KPGIVYASLNH	Kinase 8:	BTK	Q06187	344
425	Q7Z6A9	BTLA	Y257	KPGIVYASLNH	Kinase 9:	ITK	Q08881	339
426	Q7Z6A9	BTLA	Y257	KPGIVYASLNH	Kinase 10:	AXL	P30530	339
427	Q7Z6A9	BTLA	Y257	KPGIVYASLNH	Kinase 11:	BMX	P51813	337
428	Q7Z6A9	BTLA	Y257	KPGIVYASLNH	Kinase 12:	RYK	P34925	335
429	Q7Z6A9	BTLA	Y257	KPGIVYASLNH	Kinase 13:	EPHB4	P54760	335
430	Q7Z6A9	BTLA	Y257	KPGIVYASLNH	Kinase 14:	MER (MERTK)	Q12866	335
431	Q7Z6A9	BTLA	Y257	KPGIVYASLNH	Kinase 15:	SYK	P43405	334
432	Q7Z6A9	BTLA	Y257	KPGIVYASLNH	Kinase 16:	ERBB2	P04626	333
433	Q7Z6A9	BTLA	Y257	KPGIVYASLNH	Kinase 17:	TEC	P42680	333
434	Q7Z6A9	BTLA	Y257	KPGIVYASLNH	Kinase 18:	EGFR	P00533	332
435	Q7Z6A9	BTLA	Y257	KPGIVYASLNH	Kinase 19:	EPHB2	P29323	331
436	Q7Z6A9	BTLA	Y257	KPGIVYASLNH	Kinase 20:	FES	P07332	330
437	Q7Z6A9	BTLA	Y257	KPGIVYASLNH	Kinase 21:	EPHB3	P54753	330
438	Q7Z6A9	BTLA	Y257	KPGIVYASLNH	Kinase 22:	EPHB1	P54762	330
439	Q7Z6A9	BTLA	Y257	KPGIVYASLNH	Kinase 23:	JAK2	O60674	330
440	Q7Z6A9	BTLA	Y257	KPGIVYASLNH	Kinase 24:	ARG (ABL2)	P42684	330
441	Q7Z6A9	BTLA	Y257	KPGIVYASLNH	Kinase 25:	INSR	P06213	329
467	P00736	C1R	Y204	TEASGYISSLEYP	Kinase 1:	SRM (SRMS)	Q9H3Y6	467
468	P00736	C1R	Y204	TEASGYISSLEYP	Kinase 2:	SYK	P43405	453
469	P00736	C1R	Y204	TEASGYISSLEYP	Kinase 3:	ZAP70	P43403	443
470	P00736	C1R	Y204	TEASGYISSLEYP	Kinase 4:	BRK	Q13882	437
471	P00736	C1R	Y204	TEASGYISSLEYP	Kinase 5:	FAK	Q05397	431
472	P00736	C1R	Y204	TEASGYISSLEYP	Kinase 6:	ERBB3	P21860	429
473	P00736	C1R	Y204	TEASGYISSLEYP	Kinase 7:	FRK	P42685	426
474	P00736	C1R	Y204	TEASGYISSLEYP	Kinase 8:	PYK2 (PTK2B)	Q14289	423
475	P00736	C1R	Y204	TEASGYISSLEYP	Kinase 9:	FGR	P09769	422
476	P00736	C1R	Y204	TEASGYISSLEYP	Kinase 10:	BMX	P51813	420
477	P00736	C1R	Y204	TEASGYISSLEYP	Kinase 11:	ALK	Q9UM73	420
478	P00736	C1R	Y204	TEASGYISSLEYP	Kinase 12:	IGF1R	P08069	418
479	P00736	C1R	Y204	TEASGYISSLEYP	Kinase 13:	YES1	P07947	414
480	P00736	C1R	Y204	TEASGYISSLEYP	Kinase 14:	FYN	P06241	413
481	P00736	C1R	Y204	TEASGYISSLEYP	Kinase 15:	FES	P07332	413
482	P00736	C1R	Y204	TEASGYISSLEYP	Kinase 16:	ROS1	P08922	413
483	P00736	C1R	Y204	TEASGYISSLEYP	Kinase 17:	INSR	P06213	411
484	P00736	C1R	Y204	TEASGYISSLEYP	Kinase 18:	CTK (MATK)	P42679	410
485	P00736	C1R	Y204	TEASGYISSLEYP	Kinase 19:	FER	P16591	408
486	P00736	C1R	Y204	TEASGYISSLEYP	Kinase 20:	IRR (INSRR)	P14616	407
487	P00736	C1R	Y204	TEASGYISSLEYP	Kinase 21:	SRC	P12931	406
488	P00736	C1R	Y204	TEASGYISSLEYP	Kinase 22:	BLK	P51451	405
489	P00736	C1R	Y204	TEASGYISSLEYP	Kinase 23:	LCK	P06239	405
490	P00736	C1R	Y204	TEASGYISSLEYP	Kinase 24:	EPHA1	P21709	405
491	P00736	C1R	Y204	TEASGYISSLEYP	Kinase 25:	RON	Q04912	403
517	P00736	C1R	Y210	TEASGYISSLEYP	Kinase 1:	BTK	Q06187	379
518	P00736	C1R	Y210	TEASGYISSLEYP	Kinase 2:	RYK	P34925	376
519	P00736	C1R	Y210	TEASGYISSLEYP	Kinase 3:	JAK1_d2	P52332	371
520	P00736	C1R	Y210	TEASGYISSLEYP	Kinase 4:	TYRO3	Q06418	369
521	P00736	C1R	Y210	TEASGYISSLEYP	Kinase 5:	ABL	P00519	364
522	P00736	C1R	Y210	TEASGYISSLEYP	Kinase 6:	KIT	P10721	363
523	P00736	C1R	Y210	TEASGYISSLEYP	Kinase 7:	FLT3	P36888	362
524	P00736	C1R	Y210	TEASGYISSLEYP	Kinase 8:	ARG (ABL2)	P42684	362
525	P00736	C1R	Y210	TEASGYISSLEYP	Kinase 9:	MER (MERTK)	Q12866	361
526	P00736	C1R	Y210	TEASGYISSLEYP	Kinase 10:	MET (HGF Receptor)	P08581	360
527	P00736	C1R	Y210	TEASGYISSLEYP	Kinase 11:	FRK	P42685	359
528	P00736	C1R	Y210	TEASGYISSLEYP	Kinase 12:	TXK	P42681	356
529	P00736	C1R	Y210	TEASGYISSLEYP	Kinase 13:	EGFR	P00533	355
530	P00736	C1R	Y210	TEASGYISSLEYP	Kinase 14:	FMS (CSF1R)	P07333	353
531	P00736	C1R	Y210	TEASGYISSLEYP	Kinase 15:	FLT1	P17948	353
532	P00736	C1R	Y210	TEASGYISSLEYP	Kinase 16:	LMR1 (AATK)	Q6ZMQ8	353
533	P00736	C1R	Y210	TEASGYISSLEYP	Kinase 17:	CCK4 (PTK7)	Q13308	352
534	P00736	C1R	Y210	TEASGYISSLEYP	Kinase 18:	SRM (SRMS)	Q9H3Y6	352
535	P00736	C1R	Y210	TEASGYISSLEYP	Kinase 19:	JNK1 (MAPK8)	P45983	352
536	P00736	C1R	Y210	TEASGYISSLEYP	Kinase 20:	JNK3 (MAPK10)	P53779	352
537	P00736	C1R	Y210	TEASGYISSLEYP	Kinase 21:	ROR2	Q01974	350
538	P00736	C1R	Y210	TEASGYISSLEYP	Kinase 22:	FES	P07332	349
539	P00736	C1R	Y210	TEASGYISSLEYP	Kinase 23:	ERBB4	Q15303	348
540	P00736	C1R	Y210	TEASGYISSLEYP	Kinase 24:	JNK2 (MAPK9)	P45984	347
541	P00736	C1R	Y210	TEASGYISSLEYP	Kinase 25:	ERBB2	P04626	346
567	P22681	Cbl	Y700	EGEEDTEYMTPSS	Kinase 1:	SYK	P43405	734
568	P22681	Cbl	Y700	EGEEDTEYMTPSS	Kinase 2:	ZAP70	P43403	729
569	P22681	Cbl	Y700	EGEEDTEYMTPSS	Kinase 3:	CTK (MATK)	P42679	721
570	P22681	Cbl	Y700	EGEEDTEYMTPSS	Kinase 4:	BRK	Q13882	720
571	P22681	Cbl	Y700	EGEEDTEYMTPSS	Kinase 5:	YES1	P07947	718
572	P22681	Cbl	Y700	EGEEDTEYMTPSS	Kinase 6:	FAK	Q05397	713
573	P22681	Cbl	Y700	EGEEDTEYMTPSS	Kinase 7:	SRC	P12931	711
574	P22681	Cbl	Y700	EGEEDTEYMTPSS	Kinase 8:	HCK	P08631	708
575	P22681	Cbl	Y700	EGEEDTEYMTPSS	Kinase 9:	FYN	P06241	702
576	P22681	Cbl	Y700	EGEEDTEYMTPSS	Kinase 10:	BLK	P51451	694
577	P22681	Cbl	Y700	EGEEDTEYMTPSS	Kinase 11:	ARG (ABL2)	P42684	694
578	P22681	Cbl	Y700	EGEEDTEYMTPSS	Kinase 12:	ERBB3	P21860	692
579	P22681	Cbl	Y700	EGEEDTEYMTPSS	Kinase 13:	PYK2 (PTK2B)	Q14289	692
580	P22681	Cbl	Y700	EGEEDTEYMTPSS	Kinase 14:	FGR	P09769	679
581	P22681	Cbl	Y700	EGEEDTEYMTPSS	Kinase 15:	LCK	P06239	677
582	P22681	Cbl	Y700	EGEEDTEYMTPSS	Kinase 16:	CSK	P41240	668
583	P22681	Cbl	Y700	EGEEDTEYMTPSS	Kinase 17:	LYN	P07948	667
584	P22681	Cbl	Y700	EGEEDTEYMTPSS	Kinase 18:	ALK	Q9UM73	665
585	P22681	Cbl	Y700	EGEEDTEYMTPSS	Kinase 19:	FGFR1	P11362	661
586	P22681	Cbl	Y700	EGEEDTEYMTPSS	Kinase 20:	FER	P16591	661
587	P22681	Cbl	Y700	EGEEDTEYMTPSS	Kinase 21:	FGFR4	P22455	653
588	P22681	Cbl	Y700	EGEEDTEYMTPSS	Kinase 22:	FRK	P42685	647
589	P22681	Cbl	Y700	EGEEDTEYMTPSS	Kinase 23:	ABL	P00519	645
590	P22681	Cbl	Y700	EGEEDTEYMTPSS	Kinase 24:	LTK	P29376	644
591	P22681	Cbl	Y700	EGEEDTEYMTPSS	Kinase 25:	BMX	P51813	640
617	P10747	CD28	Y191	RLLHSDYMNMTPR	Kinase 1:	TYRO3	Q06418	441
618	P10747	CD28	Y191	RLLHSDYMNMTPR	Kinase 2:	ZAP70	P43403	440
619	P10747	CD28	Y191	RLLHSDYMNMTPR	Kinase 3:	AXL	P30530	436
620	P10747	CD28	Y191	RLLHSDYMNMTPR	Kinase 4:	FRK	P42685	433
621	P10747	CD28	Y191	RLLHSDYMNMTPR	Kinase 5:	FGFR4	P22455	430
622	P10747	CD28	Y191	RLLHSDYMNMTPR	Kinase 6:	CSK	P41240	430
623	P10747	CD28	Y191	RLLHSDYMNMTPR	Kinase 7:	BRK	Q13882	428
624	P10747	CD28	Y191	RLLHSDYMNMTPR	Kinase 8:	ERBB2	P04626	427
625	P10747	CD28	Y191	RLLHSDYMNMTPR	Kinase 9:	ABL	P00519	427
626	P10747	CD28	Y191	RLLHSDYMNMTPR	Kinase 10:	FGFR1	P11362	426
627	P10747	CD28	Y191	RLLHSDYMNMTPR	Kinase 11:	ARG (ABL2)	P42684	426
628	P10747	CD28	Y191	RLLHSDYMNMTPR	Kinase 12:	PYK2 (PTK2B)	Q14289	425
629	P10747	CD28	Y191	RLLHSDYMNMTPR	Kinase 13:	FGFR2	P21802	425
630	P10747	CD28	Y191	RLLHSDYMNMTPR	Kinase 14:	FGFR3	P22607	425
631	P10747	CD28	Y191	RLLHSDYMNMTPR	Kinase 15:	SYK	P43405	424
632	P10747	CD28	Y191	RLLHSDYMNMTPR	Kinase 16:	Flt4 (VEGFR3)	P35918	424
633	P10747	CD28	Y191	RLLHSDYMNMTPR	Kinase 17:	TEC	P42680	424
634	P10747	CD28	Y191	RLLHSDYMNMTPR	Kinase 18:	FAK	Q05397	423
635	P10747	CD28	Y191	RLLHSDYMNMTPR	Kinase 19:	KIT	P10721	423
636	P10747	CD28	Y191	RLLHSDYMNMTPR	Kinase 20:	EGFR	P00533	423
637	P10747	CD28	Y191	RLLHSDYMNMTPR	Kinase 21:	MER (MERTK)	Q12866	420
638	P10747	CD28	Y191	RLLHSDYMNMTPR	Kinase 22:	FMS (CSF1R)	P07333	419
639	P10747	CD28	Y191	RLLHSDYMNMTPR	Kinase 23:	CTK (MATK)	P42679	417
640	P10747	CD28	Y191	RLLHSDYMNMTPR	Kinase 24:	KDR	P35968	417
641	P10747	CD28	Y191	RLLHSDYMNMTPR	Kinase 25:	ERBB4	Q15303	417
667	P10747	CD28	Y206	RKHYQPYAPPRDF	Kinase 1:	ITK	Q08881	430
668	P10747	CD28	Y206	RKHYQPYAPPRDF	Kinase 2:	ARG (ABL2)	P42684	427
669	P10747	CD28	Y206	RKHYQPYAPPRDF	Kinase 3:	ERBB2	P04626	424
670	P10747	CD28	Y206	RKHYQPYAPPRDF	Kinase 4:	EGFR	P00533	423
671	P10747	CD28	Y206	RKHYQPYAPPRDF	Kinase 5:	Flt4 (VEGFR3)	P35918	423
672	P10747	CD28	Y206	RKHYQPYAPPRDF	Kinase 6:	MER (MERTK)	Q12866	420
673	P10747	CD28	Y206	RKHYQPYAPPRDF	Kinase 7:	ABL	P00519	419
674	P10747	CD28	Y206	RKHYQPYAPPRDF	Kinase 8:	TEC	P42680	415
675	P10747	CD28	Y206	RKHYQPYAPPRDF	Kinase 9:	BMX	P51813	415
676	P10747	CD28	Y206	RKHYQPYAPPRDF	Kinase 10:	CSK	P41240	415
677	P10747	CD28	Y206	RKHYQPYAPPRDF	Kinase 11:	ERBB4	Q15303	413
678	P10747	CD28	Y206	RKHYQPYAPPRDF	Kinase 12:	KDR	P35968	412
679	P10747	CD28	Y206	RKHYQPYAPPRDF	Kinase 13:	AXL	P30530	411
680	P10747	CD28	Y206	RKHYQPYAPPRDF	Kinase 14:	LTK	P29376	408
681	P10747	CD28	Y206	RKHYQPYAPPRDF	Kinase 15:	TRKB (NTRK2)	Q16620	405
682	P10747	CD28	Y206	RKHYQPYAPPRDF	Kinase 16:	ZAP70	P43403	404
683	P10747	CD28	Y206	RKHYQPYAPPRDF	Kinase 17:	FLT3	P36888	402
684	P10747	CD28	Y206	RKHYQPYAPPRDF	Kinase 18:	ERBB3	P21860	402
685	P10747	CD28	Y206	RKHYQPYAPPRDF	Kinase 19:	TRKA (NTRK1)	P04629	401
686	P10747	CD28	Y206	RKHYQPYAPPRDF	Kinase 20:	ALK	Q9UM73	400
687	P10747	CD28	Y206	RKHYQPYAPPRDF	Kinase 21:	PDGFRB	P09619	399
688	P10747	CD28	Y206	RKHYQPYAPPRDF	Kinase 22:	SYK	P43405	399
689	P10747	CD28	Y206	RKHYQPYAPPRDF	Kinase 23:	MET (HGF Receptor)	P08581	397
690	P10747	CD28	Y206	RKHYQPYAPPRDF	Kinase 24:	TYRO3	Q06418	395
691	P10747	CD28	Y206	RKHYQPYAPPRDF	Kinase 25:	FRK	P42685	394
717	P10747	CD28	Y209	RKHYQPYAPPRDF	Kinase 1:	FLT1	P17948	424
718	P10747	CD28	Y209	RKHYQPYAPPRDF	Kinase 2:	ARG (ABL2)	P42684	416
719	P10747	CD28	Y209	RKHYQPYAPPRDF	Kinase 3:	ERBB3	P21860	412
720	P10747	CD28	Y209	RKHYQPYAPPRDF	Kinase 4:	ABL	P00519	411
721	P10747	CD28	Y209	RKHYQPYAPPRDF	Kinase 5:	SYK	P43405	408
722	P10747	CD28	Y209	RKHYQPYAPPRDF	Kinase 6:	RET	P07949	408
723	P10747	CD28	Y209	RKHYQPYAPPRDF	Kinase 7:	PYK2 (PTK2B)	Q14289	407
724	P10747	CD28	Y209	RKHYQPYAPPRDF	Kinase 8:	ALK	Q9UM73	404
725	P10747	CD28	Y209	RKHYQPYAPPRDF	Kinase 9:	KIT	P10721	402
726	P10747	CD28	Y209	RKHYQPYAPPRDF	Kinase 10:	LTK	P29376	402
727	P10747	CD28	Y209	RKHYQPYAPPRDF	Kinase 11:	ERBB2	P04626	400
728	P10747	CD28	Y209	RKHYQPYAPPRDF	Kinase 12:	CTK (MATK)	P42679	399
729	P10747	CD28	Y209	RKHYQPYAPPRDF	Kinase 13:	ITK	Q08881	399
730	P10747	CD28	Y209	RKHYQPYAPPRDF	Kinase 14:	FGFR4	P22455	399
731	P10747	CD28	Y209	RKHYQPYAPPRDF	Kinase 15:	FGFR1	P11362	399
732	P10747	CD28	Y209	RKHYQPYAPPRDF	Kinase 16:	TXK	P42681	399
733	P10747	CD28	Y209	RKHYQPYAPPRDF	Kinase 17:	ERBB4	Q15303	397
734	P10747	CD28	Y209	RKHYQPYAPPRDF	Kinase 18:	KDR	P35968	397
735	P10747	CD28	Y209	RKHYQPYAPPRDF	Kinase 19:	ZAP70	P43403	397
736	P10747	CD28	Y209	RKHYQPYAPPRDF	Kinase 20:	EGFR	P00533	396
737	P10747	CD28	Y209	RKHYQPYAPPRDF	Kinase 21:	FAK	Q05397	396
738	P10747	CD28	Y209	RKHYQPYAPPRDF	Kinase 22:	BRK	Q13882	395
739	P10747	CD28	Y209	RKHYQPYAPPRDF	Kinase 23:	BMX	P51813	394
740	P10747	CD28	Y209	RKHYQPYAPPRDF	Kinase 24:	FGFR2	P21802	394
741	P10747	CD28	Y209	RKHYQPYAPPRDF	Kinase 25:	FGFR3	P22607	394
767	P07766	CD3E	Y188	PVPNPDYEPIRKG	Kinase 1:	AXL	P30530	464
768	P07766	CD3E	Y188	PVPNPDYEPIRKG	Kinase 2:	FGFR4	P22455	456
769	P07766	CD3E	Y188	PVPNPDYEPIRKG	Kinase 3:	FGFR2	P21802	456
770	P07766	CD3E	Y188	PVPNPDYEPIRKG	Kinase 4:	FGFR3	P22607	456
771	P07766	CD3E	Y188	PVPNPDYEPIRKG	Kinase 5:	MER (MERTK)	Q12866	451
772	P07766	CD3E	Y188	PVPNPDYEPIRKG	Kinase 6:	FGFR1	P11362	451
773	P07766	CD3E	Y188	PVPNPDYEPIRKG	Kinase 7:	MET (HGF Receptor)	P08581	444
774	P07766	CD3E	Y188	PVPNPDYEPIRKG	Kinase 8:	FMS (CSF1R)	P07333	442
775	P07766	CD3E	Y188	PVPNPDYEPIRKG	Kinase 9:	TIE	P35590	442
776	P07766	CD3E	Y188	PVPNPDYEPIRKG	Kinase 10:	RET	P07949	441
777	P07766	CD3E	Y188	PVPNPDYEPIRKG	Kinase 11:	BRK	Q13882	440
778	P07766	CD3E	Y188	PVPNPDYEPIRKG	Kinase 12:	KIT	P10721	439
779	P07766	CD3E	Y188	PVPNPDYEPIRKG	Kinase 13:	ERBB2	P04626	438
780	P07766	CD3E	Y188	PVPNPDYEPIRKG	Kinase 14:	TIE2 (TEK)	Q02763	434
781	P07766	CD3E	Y188	PVPNPDYEPIRKG	Kinase 15:	EGFR	P00533	433
782	P07766	CD3E	Y188	PVPNPDYEPIRKG	Kinase 16:	ERBB4	Q15303	432
783	P07766	CD3E	Y188	PVPNPDYEPIRKG	Kinase 17:	ALK	Q9UM73	432
784	P07766	CD3E	Y188	PVPNPDYEPIRKG	Kinase 18:	ARG (ABL2)	P42684	428
785	P07766	CD3E	Y188	PVPNPDYEPIRKG	Kinase 19:	FAK	Q05397	428
786	P07766	CD3E	Y188	PVPNPDYEPIRKG	Kinase 20:	LTK	P29376	427
787	P07766	CD3E	Y188	PVPNPDYEPIRKG	Kinase 21:	SRM (SRMS)	Q9H3Y6	427
788	P07766	CD3E	Y188	PVPNPDYEPIRKG	Kinase 22:	ERBB3	P21860	424
789	P07766	CD3E	Y188	PVPNPDYEPIRKG	Kinase 23:	ABL	P00519	423
790	P07766	CD3E	Y188	PVPNPDYEPIRKG	Kinase 24:	EPHB1	P54762	423
791	P07766	CD3E	Y188	PVPNPDYEPIRKG	Kinase 25:	TYRO3	Q06418	423
817	P07766	CD3E	Y199	KGQRDLYSGLNQR	Kinase 1:	TEC	P42680	509
818	P07766	CD3E	Y199	KGQRDLYSGLNQR	Kinase 2:	FRK	P42685	509
819	P07766	CD3E	Y199	KGQRDLYSGLNQR	Kinase 3:	ITK	Q08881	485
820	P07766	CD3E	Y199	KGQRDLYSGLNQR	Kinase 4:	CSK	P41240	483
821	P07766	CD3E	Y199	KGQRDLYSGLNQR	Kinase 5:	SRM (SRMS)	Q9H3Y6	465
822	P07766	CD3E	Y199	KGQRDLYSGLNQR	Kinase 6:	BMX	P51813	465
823	P07766	CD3E	Y199	KGQRDLYSGLNQR	Kinase 7:	CTK (MATK)	P42679	461
824	P07766	CD3E	Y199	KGQRDLYSGLNQR	Kinase 8:	TXK	P42681	461
825	P07766	CD3E	Y199	KGQRDLYSGLNQR	Kinase 9:	EPHA8	P29322	458
826	P07766	CD3E	Y199	KGQRDLYSGLNQR	Kinase 10:	ZAP70	P43403	455
827	P07766	CD3E	Y199	KGQRDLYSGLNQR	Kinase 11:	EPHA2	P29317	454
828	P07766	CD3E	Y199	KGQRDLYSGLNQR	Kinase 12:	ERBB3	P21860	451
829	P07766	CD3E	Y199	KGQRDLYSGLNQR	Kinase 13:	SYK	P43405	448
830	P07766	CD3E	Y199	KGQRDLYSGLNQR	Kinase 14:	JAK2	O60674	447
831	P07766	CD3E	Y199	KGQRDLYSGLNQR	Kinase 15:	LTK	P29376	446
832	P07766	CD3E	Y199	KGQRDLYSGLNQR	Kinase 16:	LYN	P07948	444
833	P07766	CD3E	Y199	KGQRDLYSGLNQR	Kinase 17:	ALK	Q9UM73	444
834	P07766	CD3E	Y199	KGQRDLYSGLNQR	Kinase 18:	ROR2	Q01974	443
835	P07766	CD3E	Y199	KGQRDLYSGLNQR	Kinase 19:	ABL	P00519	439
836	P07766	CD3E	Y199	KGQRDLYSGLNQR	Kinase 20:	LCK	P06239	438
837	P07766	CD3E	Y199	KGQRDLYSGLNQR	Kinase 21:	EPHA7	Q15375	437
838	P07766	CD3E	Y199	KGQRDLYSGLNQR	Kinase 22:	ARG (ABL2)	P42684	437
839	P07766	CD3E	Y199	KGQRDLYSGLNQR	Kinase 23:	EPHA6	Q9UF33	437
840	P07766	CD3E	Y199	KGQRDLYSGLNQR	Kinase 24:	ROR1	Q01973	436
841	P07766	CD3E	Y199	KGQRDLYSGLNQR	Kinase 25:	EPHB2	P29323	436
867	P20963	CD3Z	Y111	NPQEGLYNELQKD	Kinase 1:	ABL	P00519	371
868	P20963	CD3Z	Y111	NPQEGLYNELQKD	Kinase 2:	ARG (ABL2)	P42684	365
869	P20963	CD3Z	Y111	NPQEGLYNELQKD	Kinase 3:	FRK	P42685	357
870	P20963	CD3Z	Y111	NPQEGLYNELQKD	Kinase 4:	ZAP70	P43403	349
871	P20963	CD3Z	Y111	NPQEGLYNELQKD	Kinase 5:	AXL	P30530	348
872	P20963	CD3Z	Y111	NPQEGLYNELQKD	Kinase 6:	ALK	Q9UM73	346
873	P20963	CD3Z	Y111	NPQEGLYNELQKD	Kinase 7:	TYRO3	Q06418	345
874	P20963	CD3Z	Y111	NPQEGLYNELQKD	Kinase 8:	SRM (SRMS)	Q9H3Y6	345
875	P20963	CD3Z	Y111	NPQEGLYNELQKD	Kinase 9:	INSR	P06213	344
876	P20963	CD3Z	Y111	NPQEGLYNELQKD	Kinase 10:	IGF1R	P08069	343
877	P20963	CD3Z	Y111	NPQEGLYNELQKD	Kinase 11:	CSK	P41240	342
878	P20963	CD3Z	Y111	NPQEGLYNELQKD	Kinase 12:	BRK	Q13882	341
879	P20963	CD3Z	Y111	NPQEGLYNELQKD	Kinase 13:	PYK2 (PTK2B)	Q14289	341
880	P20963	CD3Z	Y111	NPQEGLYNELQKD	Kinase 14:	BMX	P51813	341
881	P20963	CD3Z	Y111	NPQEGLYNELQKD	Kinase 15:	LTK	P29376	339
882	P20963	CD3Z	Y111	NPQEGLYNELQKD	Kinase 16:	SYK	P43405	338
883	P20963	CD3Z	Y111	NPQEGLYNELQKD	Kinase 17:	EGFR	P00533	337
884	P20963	CD3Z	Y111	NPQEGLYNELQKD	Kinase 18:	MER (MERTK)	Q12866	337
885	P20963	CD3Z	Y111	NPQEGLYNELQKD	Kinase 19:	TEC	P42680	335
886	P20963	CD3Z	Y111	NPQEGLYNELQKD	Kinase 20:	ERBB3	P21860	334
887	P20963	CD3Z	Y111	NPQEGLYNELQKD	Kinase 21:	TXK	P42681	334
888	P20963	CD3Z	Y111	NPQEGLYNELQKD	Kinase 22:	KIT	P10721	334
889	P20963	CD3Z	Y111	NPQEGLYNELQKD	Kinase 23:	BTK	Q06187	334
890	P20963	CD3Z	Y111	NPQEGLYNELQKD	Kinase 24:	ROR1	Q01973	334
891	P20963	CD3Z	Y111	NPQEGLYNELQKD	Kinase 25:	FLT3	P36888	333
917	P20963	CD3Z	Y123	KDKMAEAYSEIGM	Kinase 1:	AXL	P30530	382
918	P20963	CD3Z	Y123	KDKMAEAYSEIGM	Kinase 2:	ALK	Q9UM73	374
919	P20963	CD3Z	Y123	KDKMAEAYSEIGM	Kinase 3:	TRKC (NTRK3)	Q16288	370
920	P20963	CD3Z	Y123	KDKMAEAYSEIGM	Kinase 4:	TRKB (NTRK2)	Q16620	367
921	P20963	CD3Z	Y123	KDKMAEAYSEIGM	Kinase 5:	LTK	P29376	366
922	P20963	CD3Z	Y123	KDKMAEAYSEIGM	Kinase 6:	TYRO3	Q06418	364
923	P20963	CD3Z	Y123	KDKMAEAYSEIGM	Kinase 7:	TRKA (NTRK1)	P04629	364
924	P20963	CD3Z	Y123	KDKMAEAYSEIGM	Kinase 8:	MER (MERTK)	Q12866	362
925	P20963	CD3Z	Y123	KDKMAEAYSEIGM	Kinase 9:	INSR	P06213	359
926	P20963	CD3Z	Y123	KDKMAEAYSEIGM	Kinase 10:	PYK2 (PTK2B)	Q14289	353
927	P20963	CD3Z	Y123	KDKMAEAYSEIGM	Kinase 11:	ROR1	Q01973	349
928	P20963	CD3Z	Y123	KDKMAEAYSEIGM	Kinase 12:	IGF1R	P08069	347
929	P20963	CD3Z	Y123	KDKMAEAYSEIGM	Kinase 13:	TEC	P42680	347
930	P20963	CD3Z	Y123	KDKMAEAYSEIGM	Kinase 14:	FAK	Q05397	346
931	P20963	CD3Z	Y123	KDKMAEAYSEIGM	Kinase 15:	RET	P07949	346
932	P20963	CD3Z	Y123	KDKMAEAYSEIGM	Kinase 16:	FRK	P42685	345
933	P20963	CD3Z	Y123	KDKMAEAYSEIGM	Kinase 17:	SYK	P43405	344
934	P20963	CD3Z	Y123	KDKMAEAYSEIGM	Kinase 18:	IRR (INSRR)	P14616	343
935	P20963	CD3Z	Y123	KDKMAEAYSEIGM	Kinase 19:	TNK1	Q13470	343
936	P20963	CD3Z	Y123	KDKMAEAYSEIGM	Kinase 20:	FGFR1	P11362	341
937	P20963	CD3Z	Y123	KDKMAEAYSEIGM	Kinase 21:	ERBB4	Q15303	340
938	P20963	CD3Z	Y123	KDKMAEAYSEIGM	Kinase 22:	TXK	P42681	339
939	P20963	CD3Z	Y123	KDKMAEAYSEIGM	Kinase 23:	FGFR4	P22455	339
940	P20963	CD3Z	Y123	KDKMAEAYSEIGM	Kinase 24:	EGFR	P00533	338
941	P20963	CD3Z	Y123	KDKMAEAYSEIGM	Kinase 25:	FGFR2	P21802	338
967	P20963	CD3Z	Y123	DKMAEAYSEIGMK	Kinase 1:	AXL	P30530	382
968	P20963	CD3Z	Y123	DKMAEAYSEIGMK	Kinase 2:	ALK	Q9UM73	374
969	P20963	CD3Z	Y123	DKMAEAYSEIGMK	Kinase 3:	TRKC (NTRK3)	Q16288	370
970	P20963	CD3Z	Y123	DKMAEAYSEIGMK	Kinase 4:	TRKB (NTRK2)	Q16620	367
971	P20963	CD3Z	Y123	DKMAEAYSEIGMK	Kinase 5:	LTK	P29376	366
972	P20963	CD3Z	Y123	DKMAEAYSEIGMK	Kinase 6:	TYRO3	Q06418	364
973	P20963	CD3Z	Y123	DKMAEAYSEIGMK	Kinase 7:	TRKA (NTRK1)	P04629	364
974	P20963	CD3Z	Y123	DKMAEAYSEIGMK	Kinase 8:	MER (MERTK)	Q12866	362
975	P20963	CD3Z	Y123	DKMAEAYSEIGMK	Kinase 9:	INSR	P06213	359
976	P20963	CD3Z	Y123	DKMAEAYSEIGMK	Kinase 10:	PYK2 (PTK2B)	Q14289	353
977	P20963	CD3Z	Y123	DKMAEAYSEIGMK	Kinase 11:	ROR1	Q01973	349
978	P20963	CD3Z	Y123	DKMAEAYSEIGMK	Kinase 12:	IGF1R	P08069	347
979	P20963	CD3Z	Y123	DKMAEAYSEIGMK	Kinase 13:	TEC	P42680	347
980	P20963	CD3Z	Y123	DKMAEAYSEIGMK	Kinase 14:	FAK	Q05397	346
981	P20963	CD3Z	Y123	DKMAEAYSEIGMK	Kinase 15:	RET	P07949	346
982	P20963	CD3Z	Y123	DKMAEAYSEIGMK	Kinase 16:	FRK	P42685	345
983	P20963	CD3Z	Y123	DKMAEAYSEIGMK	Kinase 17:	SYK	P43405	344
984	P20963	CD3Z	Y123	DKMAEAYSEIGMK	Kinase 18:	IRR (INSRR)	P14616	343
985	P20963	CD3Z	Y123	DKMAEAYSEIGMK	Kinase 19:	TNK1	Q13470	343
986	P20963	CD3Z	Y123	DKMAEAYSEIGMK	Kinase 20:	FGFR1	P11362	341
987	P20963	CD3Z	Y123	DKMAEAYSEIGMK	Kinase 21:	ERBB4	Q15303	340
988	P20963	CD3Z	Y123	DKMAEAYSEIGMK	Kinase 22:	TXK	P42681	339
989	P20963	CD3Z	Y123	DKMAEAYSEIGMK	Kinase 23:	FGFR4	P22455	339
990	P20963	CD3Z	Y123	DKMAEAYSEIGMK	Kinase 24:	EGFR	P00533	338
991	P20963	CD3Z	Y123	DKMAEAYSEIGMK	Kinase 25:	FGFR2	P21802	338
1017	P20963	CD3Z	Y142	KGHDGLYQGLSTA	Kinase 1:	FRK	P42685	456
1018	P20963	CD3Z	Y142	KGHDGLYQGLSTA	Kinase 2:	PYK2 (PTK2B)	Q14289	455
1019	P20963	CD3Z	Y142	KGHDGLYQGLSTA	Kinase 3:	BRK	Q13882	446
1020	P20963	CD3Z	Y142	KGHDGLYQGLSTA	Kinase 4:	CTK (MATK)	P42679	446
1021	P20963	CD3Z	Y142	KGHDGLYQGLSTA	Kinase 5:	CSK	P41240	445
1022	P20963	CD3Z	Y142	KGHDGLYQGLSTA	Kinase 6:	FAK	Q05397	442
1023	P20963	CD3Z	Y142	KGHDGLYQGLSTA	Kinase 7:	MET (HGF Receptor)	P08581	436
1024	P20963	CD3Z	Y142	KGHDGLYQGLSTA	Kinase 8:	FGFR1	P11362	435
1025	P20963	CD3Z	Y142	KGHDGLYQGLSTA	Kinase 9:	FGFR4	P22455	435
1026	P20963	CD3Z	Y142	KGHDGLYQGLSTA	Kinase 10:	SYK	P43405	435
1027	P20963	CD3Z	Y142	KGHDGLYQGLSTA	Kinase 11:	AXL	P30530	432
1028	P20963	CD3Z	Y142	KGHDGLYQGLSTA	Kinase 12:	ZAP70	P43403	431
1029	P20963	CD3Z	Y142	KGHDGLYQGLSTA	Kinase 13:	SRM (SRMS)	Q9H3Y6	430
1030	P20963	CD3Z	Y142	KGHDGLYQGLSTA	Kinase 14:	PDGFRA	P16234	422
1031	P20963	CD3Z	Y142	KGHDGLYQGLSTA	Kinase 15:	FGFR2	P21802	420
1032	P20963	CD3Z	Y142	KGHDGLYQGLSTA	Kinase 16:	FGFR3	P22607	420
1033	P20963	CD3Z	Y142	KGHDGLYQGLSTA	Kinase 17:	HCK	P08631	419
1034	P20963	CD3Z	Y142	KGHDGLYQGLSTA	Kinase 18:	FYN	P06241	418
1035	P20963	CD3Z	Y142	KGHDGLYQGLSTA	Kinase 19:	KIT	P10721	418
1036	P20963	CD3Z	Y142	KGHDGLYQGLSTA	Kinase 20:	TYRO3	Q06418	418
1037	P20963	CD3Z	Y142	KGHDGLYQGLSTA	Kinase 21:	ERBB3	P21860	417
1038	P20963	CD3Z	Y142	KGHDGLYQGLSTA	Kinase 22:	RET	P07949	417
1039	P20963	CD3Z	Y142	KGHDGLYQGLSTA	Kinase 23:	MER (MERTK)	Q12866	416
1040	P20963	CD3Z	Y142	KGHDGLYQGLSTA	Kinase 24:	SRC	P12931	416
1041	P20963	CD3Z	Y142	KGHDGLYQGLSTA	Kinase 25:	YES1	P07947	415
1067	P20963	CD3Z	Y153	#('TATKDTYDALHMQ' 'STATKDTYDALHM')	Kinase 1:	TEC	P42680	463
1068	P20963	CD3Z	Y153	#('TATKDTYDALHMQ' 'STATKDTYDALHM')	Kinase 2:	TXK	P42681	458
1069	P20963	CD3Z	Y153	#('TATKDTYDALHMQ' 'STATKDTYDALHM')	Kinase 3:	SYK	P43405	453
1070	P20963	CD3Z	Y153	#('TATKDTYDALHMQ' 'STATKDTYDALHM')	Kinase 4:	ZAP70	P43403	450
1071	P20963	CD3Z	Y153	#('TATKDTYDALHMQ' 'STATKDTYDALHM')	Kinase 5:	BMX	P51813	449
1072	P20963	CD3Z	Y153	#('TATKDTYDALHMQ' 'STATKDTYDALHM')	Kinase 6:	CSK	P41240	448
1073	P20963	CD3Z	Y153	#('TATKDTYDALHMQ' 'STATKDTYDALHM')	Kinase 7:	ITK	Q08881	445
1074	P20963	CD3Z	Y153	#('TATKDTYDALHMQ' 'STATKDTYDALHM')	Kinase 8:	ERBB3	P21860	444
1075	P20963	CD3Z	Y153	#('TATKDTYDALHMQ' 'STATKDTYDALHM')	Kinase 9:	CTK (MATK)	P42679	440
1076	P20963	CD3Z	Y153	#('TATKDTYDALHMQ' 'STATKDTYDALHM')	Kinase 10:	PYK2 (PTK2B)	Q14289	440
1077	P20963	CD3Z	Y153	#('TATKDTYDALHMQ' 'STATKDTYDALHM')	Kinase 11:	ABL	P00519	439
1078	P20963	CD3Z	Y153	#('TATKDTYDALHMQ' 'STATKDTYDALHM')	Kinase 12:	ARG (ABL2)	P42684	437
1079	P20963	CD3Z	Y153	#('TATKDTYDALHMQ' 'STATKDTYDALHM')	Kinase 13:	FRK	P42685	437
1080	P20963	CD3Z	Y153	#('TATKDTYDALHMQ' 'STATKDTYDALHM')	Kinase 14:	LCK	P06239	436
1081	P20963	CD3Z	Y153	#('TATKDTYDALHMQ' 'STATKDTYDALHM')	Kinase 15:	HCK	P08631	434
1082	P20963	CD3Z	Y153	#('TATKDTYDALHMQ' 'STATKDTYDALHM')	Kinase 16:	LYN	P07948	432
1083	P20963	CD3Z	Y153	#('TATKDTYDALHMQ' 'STATKDTYDALHM')	Kinase 17:	SRC	P12931	432
1084	P20963	CD3Z	Y153	#('TATKDTYDALHMQ' 'STATKDTYDALHM')	Kinase 18:	FAK	Q05397	430
1085	P20963	CD3Z	Y153	#('TATKDTYDALHMQ' 'STATKDTYDALHM')	Kinase 19:	BLK	P51451	429
1086	P20963	CD3Z	Y153	#('TATKDTYDALHMQ' 'STATKDTYDALHM')	Kinase 20:	YES1	P07947	426
1087	P20963	CD3Z	Y153	#('TATKDTYDALHMQ' 'STATKDTYDALHM')	Kinase 21:	FGFR4	P22455	424
1088	P20963	CD3Z	Y153	#('TATKDTYDALHMQ' 'STATKDTYDALHM')	Kinase 22:	ALK	Q9UM73	422
1089	P20963	CD3Z	Y153	#('TATKDTYDALHMQ' 'STATKDTYDALHM')	Kinase 23:	KIT	P10721	421
1090	P20963	CD3Z	Y153	#('TATKDTYDALHMQ' 'STATKDTYDALHM')	Kinase 24:	FGR	P09769	421
1091	P20963	CD3Z	Y153	#('TATKDTYDALHMQ' 'STATKDTYDALHM')	Kinase 25:	FES	P07332	419
1117	P20963	CD3Z	Y83	LGRREEYDVLDKR	Kinase 1:	TEC	P42680	381
1118	P20963	CD3Z	Y83	LGRREEYDVLDKR	Kinase 2:	ITK	Q08881	378
1119	P20963	CD3Z	Y83	LGRREEYDVLDKR	Kinase 3:	BMX	P51813	376
1120	P20963	CD3Z	Y83	LGRREEYDVLDKR	Kinase 4:	Flt4 (VEGFR3)	P35918	370
1121	P20963	CD3Z	Y83	LGRREEYDVLDKR	Kinase 5:	BTK	Q06187	370
1122	P20963	CD3Z	Y83	LGRREEYDVLDKR	Kinase 6:	KDR	P35968	367
1123	P20963	CD3Z	Y83	LGRREEYDVLDKR	Kinase 7:	FES	P07332	366
1124	P20963	CD3Z	Y83	LGRREEYDVLDKR	Kinase 8:	TXK	P42681	365
1125	P20963	CD3Z	Y83	LGRREEYDVLDKR	Kinase 9:	ERBB4	Q15303	364
1126	P20963	CD3Z	Y83	LGRREEYDVLDKR	Kinase 10:	FLT1	P17948	362
1127	P20963	CD3Z	Y83	LGRREEYDVLDKR	Kinase 11:	CSK	P41240	359
1128	P20963	CD3Z	Y83	LGRREEYDVLDKR	Kinase 12:	ERBB2	P04626	357
1129	P20963	CD3Z	Y83	LGRREEYDVLDKR	Kinase 13:	ZAP70	P43403	356
1130	P20963	CD3Z	Y83	LGRREEYDVLDKR	Kinase 14:	MER (MERTK)	Q12866	356
1131	P20963	CD3Z	Y83	LGRREEYDVLDKR	Kinase 15:	SRM (SRMS)	Q9H3Y6	354
1132	P20963	CD3Z	Y83	LGRREEYDVLDKR	Kinase 16:	EGFR	P00533	353
1133	P20963	CD3Z	Y83	LGRREEYDVLDKR	Kinase 17:	ROS1	P08922	352
1134	P20963	CD3Z	Y83	LGRREEYDVLDKR	Kinase 18:	ALK	Q9UM73	352
1135	P20963	CD3Z	Y83	LGRREEYDVLDKR	Kinase 19:	TYRO3	Q06418	351
1136	P20963	CD3Z	Y83	LGRREEYDVLDKR	Kinase 20:	FLT3	P36888	351
1137	P20963	CD3Z	Y83	LGRREEYDVLDKR	Kinase 21:	EPHA2	P29317	350
1138	P20963	CD3Z	Y83	LGRREEYDVLDKR	Kinase 22:	JAK2	O60674	348
1139	P20963	CD3Z	Y83	LGRREEYDVLDKR	Kinase 23:	LTK	P29376	347
1140	P20963	CD3Z	Y83	LGRREEYDVLDKR	Kinase 24:	FRK	P42685	347
1141	P20963	CD3Z	Y83	LGRREEYDVLDKR	Kinase 25:	FAK	Q05397	347
1167	P32970	CD70	Y15	SVRRRPYGSVLRA	Kinase 1:	FLT1	P17948	418
1168	P32970	CD70	Y15	SVRRRPYGSVLRA	Kinase 2:	KDR	P35968	409
1169	P32970	CD70	Y15	SVRRRPYGSVLRA	Kinase 3:	Flt4 (VEGFR3)	P35918	408
1170	P32970	CD70	Y15	SVRRRPYGSVLRA	Kinase 4:	ITK	Q08881	404
1171	P32970	CD70	Y15	SVRRRPYGSVLRA	Kinase 5:	TEC	P42680	397
1172	P32970	CD70	Y15	SVRRRPYGSVLRA	Kinase 6:	SRM (SRMS)	Q9H3Y6	384
1173	P32970	CD70	Y15	SVRRRPYGSVLRA	Kinase 7:	FER	P16591	381
1174	P32970	CD70	Y15	SVRRRPYGSVLRA	Kinase 8:	CSK	P41240	376
1175	P32970	CD70	Y15	SVRRRPYGSVLRA	Kinase 9:	FES	P07332	372
1176	P32970	CD70	Y15	SVRRRPYGSVLRA	Kinase 10:	PDGFRA	P16234	368
1177	P32970	CD70	Y15	SVRRRPYGSVLRA	Kinase 11:	FLT3	P36888	367
1178	P32970	CD70	Y15	SVRRRPYGSVLRA	Kinase 12:	BMX	P51813	365
1179	P32970	CD70	Y15	SVRRRPYGSVLRA	Kinase 13:	MER (MERTK)	Q12866	359
1180	P32970	CD70	Y15	SVRRRPYGSVLRA	Kinase 14:	PDGFRB	P09619	358
1181	P32970	CD70	Y15	SVRRRPYGSVLRA	Kinase 15:	BTK	Q06187	356
1182	P32970	CD70	Y15	SVRRRPYGSVLRA	Kinase 16:	ABL	P00519	353
1183	P32970	CD70	Y15	SVRRRPYGSVLRA	Kinase 17:	TYRO3	Q06418	352
1184	P32970	CD70	Y15	SVRRRPYGSVLRA	Kinase 18:	CTK (MATK)	P42679	351
1185	P32970	CD70	Y15	SVRRRPYGSVLRA	Kinase 19:	TXK	P42681	351
1186	P32970	CD70	Y15	SVRRRPYGSVLRA	Kinase 20:	LTK	P29376	351
1187	P32970	CD70	Y15	SVRRRPYGSVLRA	Kinase 21:	FRK	P42685	351
1188	P32970	CD70	Y15	SVRRRPYGSVLRA	Kinase 22:	ALK	Q9UM73	349
1189	P32970	CD70	Y15	SVRRRPYGSVLRA	Kinase 23:	BRK	Q13882	349
1190	P32970	CD70	Y15	SVRRRPYGSVLRA	Kinase 24:	Haspin (GSG2)	Q8TF76	348
1191	P32970	CD70	Y15	SVRRRPYGSVLRA	Kinase 25:	ARG (ABL2)	P42684	348
1217	P11912	CD79A	Y182	EYEDENLYEGLNL	Kinase 1:	TXK	P42681	466
1218	P11912	CD79A	Y182	EYEDENLYEGLNL	Kinase 2:	FGR	P09769	454
1219	P11912	CD79A	Y182	EYEDENLYEGLNL	Kinase 3:	ARG (ABL2)	P42684	454
1220	P11912	CD79A	Y182	EYEDENLYEGLNL	Kinase 4:	ABL	P00519	453
1221	P11912	CD79A	Y182	EYEDENLYEGLNL	Kinase 5:	YES1	P07947	453
1222	P11912	CD79A	Y182	EYEDENLYEGLNL	Kinase 6:	ERBB3	P21860	452
1223	P11912	CD79A	Y182	EYEDENLYEGLNL	Kinase 7:	ZAP70	P43403	450
1224	P11912	CD79A	Y182	EYEDENLYEGLNL	Kinase 8:	TEC	P42680	448
1225	P11912	CD79A	Y182	EYEDENLYEGLNL	Kinase 9:	ALK	Q9UM73	448
1226	P11912	CD79A	Y182	EYEDENLYEGLNL	Kinase 10:	HCK	P08631	447
1227	P11912	CD79A	Y182	EYEDENLYEGLNL	Kinase 11:	PYK2 (PTK2B)	Q14289	446
1228	P11912	CD79A	Y182	EYEDENLYEGLNL	Kinase 12:	SRC	P12931	444
1229	P11912	CD79A	Y182	EYEDENLYEGLNL	Kinase 13:	CSK	P41240	444
1230	P11912	CD79A	Y182	EYEDENLYEGLNL	Kinase 14:	LYN	P07948	443
1231	P11912	CD79A	Y182	EYEDENLYEGLNL	Kinase 15:	CTK (MATK)	P42679	442
1232	P11912	CD79A	Y182	EYEDENLYEGLNL	Kinase 16:	LCK	P06239	439
1233	P11912	CD79A	Y182	EYEDENLYEGLNL	Kinase 17:	BLK	P51451	436
1234	P11912	CD79A	Y182	EYEDENLYEGLNL	Kinase 18:	BMX	P51813	435
1235	P11912	CD79A	Y182	EYEDENLYEGLNL	Kinase 19:	FRK	P42685	432
1236	P11912	CD79A	Y182	EYEDENLYEGLNL	Kinase 20:	FMS (CSF1R)	P07333	431
1237	P11912	CD79A	Y182	EYEDENLYEGLNL	Kinase 21:	SYK	P43405	431
1238	P11912	CD79A	Y182	EYEDENLYEGLNL	Kinase 22:	FYN	P06241	429
1239	P11912	CD79A	Y182	EYEDENLYEGLNL	Kinase 23:	KIT	P10721	428
1240	P11912	CD79A	Y182	EYEDENLYEGLNL	Kinase 24:	LTK	P29376	425
1241	P11912	CD79A	Y182	EYEDENLYEGLNL	Kinase 25:	CCK4 (PTK7)	Q13308	425
1267	P11912	CD79A	Y188	EYEDENLYEGLNL	Kinase 1:	SRM (SRMS)	Q9H3Y6	411
1268	P11912	CD79A	Y188	EYEDENLYEGLNL	Kinase 2:	FRK	P42685	405
1269	P11912	CD79A	Y188	EYEDENLYEGLNL	Kinase 3:	SYK	P43405	389
1270	P11912	CD79A	Y188	EYEDENLYEGLNL	Kinase 4:	ZAP70	P43403	378
1271	P11912	CD79A	Y188	EYEDENLYEGLNL	Kinase 5:	BTK	Q06187	368
1272	P11912	CD79A	Y188	EYEDENLYEGLNL	Kinase 6:	EGFR	P00533	368
1273	P11912	CD79A	Y188	EYEDENLYEGLNL	Kinase 7:	CTK (MATK)	P42679	368
1274	P11912	CD79A	Y188	EYEDENLYEGLNL	Kinase 8:	CSK	P41240	364
1275	P11912	CD79A	Y188	EYEDENLYEGLNL	Kinase 9:	FGR	P09769	363
1276	P11912	CD79A	Y188	EYEDENLYEGLNL	Kinase 10:	LCK	P06239	362
1277	P11912	CD79A	Y188	EYEDENLYEGLNL	Kinase 11:	TXK	P42681	360
1278	P11912	CD79A	Y188	EYEDENLYEGLNL	Kinase 12:	ERBB3	P21860	359
1279	P11912	CD79A	Y188	EYEDENLYEGLNL	Kinase 13:	ARG (ABL2)	P42684	359
1280	P11912	CD79A	Y188	EYEDENLYEGLNL	Kinase 14:	ABL	P00519	358
1281	P11912	CD79A	Y188	EYEDENLYEGLNL	Kinase 15:	BMX	P51813	358
1282	P11912	CD79A	Y188	EYEDENLYEGLNL	Kinase 16:	RON	Q04912	357
1283	P11912	CD79A	Y188	EYEDENLYEGLNL	Kinase 17:	FLT3	P36888	357
1284	P11912	CD79A	Y188	EYEDENLYEGLNL	Kinase 18:	TYRO3	Q06418	357
1285	P11912	CD79A	Y188	EYEDENLYEGLNL	Kinase 19:	ALK	Q9UM73	355
1286	P11912	CD79A	Y188	EYEDENLYEGLNL	Kinase 20:	KIT	P10721	353
1287	P11912	CD79A	Y188	EYEDENLYEGLNL	Kinase 21:	SRC	P12931	353
1288	P11912	CD79A	Y188	EYEDENLYEGLNL	Kinase 22:	YES1	P07947	353
1289	P11912	CD79A	Y188	EYEDENLYEGLNL	Kinase 23:	BLK	P51451	353
1290	P11912	CD79A	Y188	EYEDENLYEGLNL	Kinase 24:	ITK	Q08881	352
1291	P11912	CD79A	Y188	EYEDENLYEGLNL	Kinase 25:	ERBB2	P04626	352
1317	P06493	CDK1	Y15	KIGEGTYGVVYKG	Kinase 1:	AXL	P30530	385
1318	P06493	CDK1	Y15	KIGEGTYGVVYKG	Kinase 2:	ERBB4	Q15303	375
1319	P06493	CDK1	Y15	KIGEGTYGVVYKG	Kinase 3:	MER (MERTK)	Q12866	375
1320	P06493	CDK1	Y15	KIGEGTYGVVYKG	Kinase 4:	EGFR	P00533	374
1321	P06493	CDK1	Y15	KIGEGTYGVVYKG	Kinase 5:	ERBB2	P04626	370
1322	P06493	CDK1	Y15	KIGEGTYGVVYKG	Kinase 6:	ARG (ABL2)	P42684	369
1323	P06493	CDK1	Y15	KIGEGTYGVVYKG	Kinase 7:	TEC	P42680	366
1324	P06493	CDK1	Y15	KIGEGTYGVVYKG	Kinase 8:	MET (HGF Receptor)	P08581	365
1325	P06493	CDK1	Y15	KIGEGTYGVVYKG	Kinase 9:	INSR	P06213	364
1326	P06493	CDK1	Y15	KIGEGTYGVVYKG	Kinase 10:	KDR	P35968	363
1327	P06493	CDK1	Y15	KIGEGTYGVVYKG	Kinase 11:	FMS (CSF1R)	P07333	363
1328	P06493	CDK1	Y15	KIGEGTYGVVYKG	Kinase 12:	KIT	P10721	362
1329	P06493	CDK1	Y15	KIGEGTYGVVYKG	Kinase 13:	PYK2 (PTK2B)	Q14289	362
1330	P06493	CDK1	Y15	KIGEGTYGVVYKG	Kinase 14:	ALK	Q9UM73	362
1331	P06493	CDK1	Y15	KIGEGTYGVVYKG	Kinase 15:	IGF1R	P08069	360
1332	P06493	CDK1	Y15	KIGEGTYGVVYKG	Kinase 16:	BMX	P51813	358
1333	P06493	CDK1	Y15	KIGEGTYGVVYKG	Kinase 17:	RET	P07949	357
1334	P06493	CDK1	Y15	KIGEGTYGVVYKG	Kinase 18:	ERBB3	P21860	357
1335	P06493	CDK1	Y15	KIGEGTYGVVYKG	Kinase 19:	ABL	P00519	356
1336	P06493	CDK1	Y15	KIGEGTYGVVYKG	Kinase 20:	FGFR4	P22455	355
1337	P06493	CDK1	Y15	KIGEGTYGVVYKG	Kinase 21:	SYK	P43405	354
1338	P06493	CDK1	Y15	KIGEGTYGVVYKG	Kinase 22:	FGFR2	P21802	354
1339	P06493	CDK1	Y15	KIGEGTYGVVYKG	Kinase 23:	FGFR3	P22607	354
1340	P06493	CDK1	Y15	KIGEGTYGVVYKG	Kinase 24:	TYRO3	Q06418	353
1341	P06493	CDK1	Y15	KIGEGTYGVVYKG	Kinase 25:	TXK	P42681	353
1367	P06493	CDK1	Y19	KIGEGTYGVVYKG	Kinase 1:	MER (MERTK)	Q12866	392
1368	P06493	CDK1	Y19	KIGEGTYGVVYKG	Kinase 2:	AXL	P30530	388
1369	P06493	CDK1	Y19	KIGEGTYGVVYKG	Kinase 3:	EGFR	P00533	387
1370	P06493	CDK1	Y19	KIGEGTYGVVYKG	Kinase 4:	SYK	P43405	385
1371	P06493	CDK1	Y19	KIGEGTYGVVYKG	Kinase 5:	ARG (ABL2)	P42684	384
1372	P06493	CDK1	Y19	KIGEGTYGVVYKG	Kinase 6:	ZAP70	P43403	382
1373	P06493	CDK1	Y19	KIGEGTYGVVYKG	Kinase 7:	FAK	Q05397	378
1374	P06493	CDK1	Y19	KIGEGTYGVVYKG	Kinase 8:	ERBB2	P04626	378
1375	P06493	CDK1	Y19	KIGEGTYGVVYKG	Kinase 9:	ERBB4	Q15303	375
1376	P06493	CDK1	Y19	KIGEGTYGVVYKG	Kinase 10:	TRKB (NTRK2)	Q16620	374
1377	P06493	CDK1	Y19	KIGEGTYGVVYKG	Kinase 11:	BMX	P51813	373
1378	P06493	CDK1	Y19	KIGEGTYGVVYKG	Kinase 12:	BRK	Q13882	373
1379	P06493	CDK1	Y19	KIGEGTYGVVYKG	Kinase 13:	ABL	P00519	372
1380	P06493	CDK1	Y19	KIGEGTYGVVYKG	Kinase 14:	TRKA (NTRK1)	P04629	368
1381	P06493	CDK1	Y19	KIGEGTYGVVYKG	Kinase 15:	MET (HGF Receptor)	P08581	366
1382	P06493	CDK1	Y19	KIGEGTYGVVYKG	Kinase 16:	ALK	Q9UM73	363
1383	P06493	CDK1	Y19	KIGEGTYGVVYKG	Kinase 17:	FGFR1	P11362	363
1384	P06493	CDK1	Y19	KIGEGTYGVVYKG	Kinase 18:	ERBB3	P21860	362
1385	P06493	CDK1	Y19	KIGEGTYGVVYKG	Kinase 19:	FGFR4	P22455	361
1386	P06493	CDK1	Y19	KIGEGTYGVVYKG	Kinase 20:	PYK2 (PTK2B)	Q14289	360
1387	P06493	CDK1	Y19	KIGEGTYGVVYKG	Kinase 21:	RON	Q04912	359
1388	P06493	CDK1	Y19	KIGEGTYGVVYKG	Kinase 22:	TRKC (NTRK3)	Q16288	359
1389	P06493	CDK1	Y19	KIGEGTYGVVYKG	Kinase 23:	FRK	P42685	358
1390	P06493	CDK1	Y19	KIGEGTYGVVYKG	Kinase 24:	FGFR2	P21802	358
1391	P06493	CDK1	Y19	KIGEGTYGVVYKG	Kinase 25:	FGFR3	P22607	358
1417	P24941	CDK2	Y15	EKIGEGTYGVVYK	Kinase 1:	ERBB4	Q15303	355
1418	P24941	CDK2	Y15	EKIGEGTYGVVYK	Kinase 2:	EGFR	P00533	354
1419	P24941	CDK2	Y15	EKIGEGTYGVVYK	Kinase 3:	AXL	P30530	351
1420	P24941	CDK2	Y15	EKIGEGTYGVVYK	Kinase 4:	KDR	P35968	350
1421	P24941	CDK2	Y15	EKIGEGTYGVVYK	Kinase 5:	ERBB2	P04626	349
1422	P24941	CDK2	Y15	EKIGEGTYGVVYK	Kinase 6:	MET (HGF Receptor)	P08581	349
1423	P24941	CDK2	Y15	EKIGEGTYGVVYK	Kinase 7:	CSK	P41240	347
1424	P24941	CDK2	Y15	EKIGEGTYGVVYK	Kinase 8:	ARG (ABL2)	P42684	347
1425	P24941	CDK2	Y15	EKIGEGTYGVVYK	Kinase 9:	ERBB3	P21860	346
1426	P24941	CDK2	Y15	EKIGEGTYGVVYK	Kinase 10:	ABL	P00519	346
1427	P24941	CDK2	Y15	EKIGEGTYGVVYK	Kinase 11:	RET	P07949	346
1428	P24941	CDK2	Y15	EKIGEGTYGVVYK	Kinase 12:	TEC	P42680	346
1429	P24941	CDK2	Y15	EKIGEGTYGVVYK	Kinase 13:	ALK	Q9UM73	345
1430	P24941	CDK2	Y15	EKIGEGTYGVVYK	Kinase 14:	TYRO3	Q06418	344
1431	P24941	CDK2	Y15	EKIGEGTYGVVYK	Kinase 15:	BMX	P51813	344
1432	P24941	CDK2	Y15	EKIGEGTYGVVYK	Kinase 16:	PYK2 (PTK2B)	Q14289	344
1433	P24941	CDK2	Y15	EKIGEGTYGVVYK	Kinase 17:	MER (MERTK)	Q12866	343
1434	P24941	CDK2	Y15	EKIGEGTYGVVYK	Kinase 18:	FRK	P42685	341
1435	P24941	CDK2	Y15	EKIGEGTYGVVYK	Kinase 19:	TXK	P42681	341
1436	P24941	CDK2	Y15	EKIGEGTYGVVYK	Kinase 20:	ITK	Q08881	340
1437	P24941	CDK2	Y15	EKIGEGTYGVVYK	Kinase 21:	SYK	P43405	338
1438	P24941	CDK2	Y15	EKIGEGTYGVVYK	Kinase 22:	EPHA2	P29317	337
1439	P24941	CDK2	Y15	EKIGEGTYGVVYK	Kinase 23:	Flt4 (VEGFR3)	P35918	337
1440	P24941	CDK2	Y15	EKIGEGTYGVVYK	Kinase 24:	CTK (MATK)	P42679	337
1441	P24941	CDK2	Y15	EKIGEGTYGVVYK	Kinase 25:	EPHA8	P29322	337
1467	P24941	CDK2	Y19	EKIGEGTYGVVYK	Kinase 1:	ARG (ABL2)	P42684	395
1468	P24941	CDK2	Y19	EKIGEGTYGVVYK	Kinase 2:	MER (MERTK)	Q12866	392
1469	P24941	CDK2	Y19	EKIGEGTYGVVYK	Kinase 3:	EGFR	P00533	390
1470	P24941	CDK2	Y19	EKIGEGTYGVVYK	Kinase 4:	AXL	P30530	384
1471	P24941	CDK2	Y19	EKIGEGTYGVVYK	Kinase 5:	ZAP70	P43403	380
1472	P24941	CDK2	Y19	EKIGEGTYGVVYK	Kinase 6:	ABL	P00519	379
1473	P24941	CDK2	Y19	EKIGEGTYGVVYK	Kinase 7:	BRK	Q13882	377
1474	P24941	CDK2	Y19	EKIGEGTYGVVYK	Kinase 8:	BMX	P51813	377
1475	P24941	CDK2	Y19	EKIGEGTYGVVYK	Kinase 9:	ERBB2	P04626	377
1476	P24941	CDK2	Y19	EKIGEGTYGVVYK	Kinase 10:	SYK	P43405	375
1477	P24941	CDK2	Y19	EKIGEGTYGVVYK	Kinase 11:	ERBB4	Q15303	374
1478	P24941	CDK2	Y19	EKIGEGTYGVVYK	Kinase 12:	FAK	Q05397	373
1479	P24941	CDK2	Y19	EKIGEGTYGVVYK	Kinase 13:	TRKB (NTRK2)	Q16620	371
1480	P24941	CDK2	Y19	EKIGEGTYGVVYK	Kinase 14:	ERBB3	P21860	366
1481	P24941	CDK2	Y19	EKIGEGTYGVVYK	Kinase 15:	MET (HGF Receptor)	P08581	365
1482	P24941	CDK2	Y19	EKIGEGTYGVVYK	Kinase 16:	TRKA (NTRK1)	P04629	365
1483	P24941	CDK2	Y19	EKIGEGTYGVVYK	Kinase 17:	FGFR1	P11362	362
1484	P24941	CDK2	Y19	EKIGEGTYGVVYK	Kinase 18:	RON	Q04912	362
1485	P24941	CDK2	Y19	EKIGEGTYGVVYK	Kinase 19:	FGFR4	P22455	361
1486	P24941	CDK2	Y19	EKIGEGTYGVVYK	Kinase 20:	FYN	P06241	360
1487	P24941	CDK2	Y19	EKIGEGTYGVVYK	Kinase 21:	LCK	P06239	360
1488	P24941	CDK2	Y19	EKIGEGTYGVVYK	Kinase 22:	ALK	Q9UM73	360
1489	P24941	CDK2	Y19	EKIGEGTYGVVYK	Kinase 23:	YES1	P07947	359
1490	P24941	CDK2	Y19	EKIGEGTYGVVYK	Kinase 24:	TRKC (NTRK3)	Q16288	358
1491	P24941	CDK2	Y19	EKIGEGTYGVVYK	Kinase 25:	INSR	P06213	358
1517	P11802	CDK4	Y17	EIGVGAYGTVYKA	Kinase 1:	SYK	P43405	349
1518	P11802	CDK4	Y17	EIGVGAYGTVYKA	Kinase 2:	ERBB3	P21860	338
1519	P11802	CDK4	Y17	EIGVGAYGTVYKA	Kinase 3:	BRK	Q13882	338
1520	P11802	CDK4	Y17	EIGVGAYGTVYKA	Kinase 4:	KDR	P35968	337
1521	P11802	CDK4	Y17	EIGVGAYGTVYKA	Kinase 5:	ITK	Q08881	337
1522	P11802	CDK4	Y17	EIGVGAYGTVYKA	Kinase 6:	BLK	P51451	335
1523	P11802	CDK4	Y17	EIGVGAYGTVYKA	Kinase 7:	CSK	P41240	335
1524	P11802	CDK4	Y17	EIGVGAYGTVYKA	Kinase 8:	FRK	P42685	335
1525	P11802	CDK4	Y17	EIGVGAYGTVYKA	Kinase 9:	ABL	P00519	334
1526	P11802	CDK4	Y17	EIGVGAYGTVYKA	Kinase 10:	LCK	P06239	334
1527	P11802	CDK4	Y17	EIGVGAYGTVYKA	Kinase 11:	AXL	P30530	333
1528	P11802	CDK4	Y17	EIGVGAYGTVYKA	Kinase 12:	Flt4 (VEGFR3)	P35918	333
1529	P11802	CDK4	Y17	EIGVGAYGTVYKA	Kinase 13:	ALK	Q9UM73	333
1530	P11802	CDK4	Y17	EIGVGAYGTVYKA	Kinase 14:	FYN	P06241	333
1531	P11802	CDK4	Y17	EIGVGAYGTVYKA	Kinase 15:	YES1	P07947	332
1532	P11802	CDK4	Y17	EIGVGAYGTVYKA	Kinase 16:	CTK (MATK)	P42679	332
1533	P11802	CDK4	Y17	EIGVGAYGTVYKA	Kinase 17:	FLT1	P17948	332
1534	P11802	CDK4	Y17	EIGVGAYGTVYKA	Kinase 18:	BMX	P51813	330
1535	P11802	CDK4	Y17	EIGVGAYGTVYKA	Kinase 19:	TYRO3	Q06418	330
1536	P11802	CDK4	Y17	EIGVGAYGTVYKA	Kinase 20:	TXK	P42681	330
1537	P11802	CDK4	Y17	EIGVGAYGTVYKA	Kinase 21:	ARG (ABL2)	P42684	330
1538	P11802	CDK4	Y17	EIGVGAYGTVYKA	Kinase 22:	SRM (SRMS)	Q9H3Y6	330
1539	P11802	CDK4	Y17	EIGVGAYGTVYKA	Kinase 23:	HCK	P08631	329
1540	P11802	CDK4	Y17	EIGVGAYGTVYKA	Kinase 24:	RET	P07949	329
1541	P11802	CDK4	Y17	EIGVGAYGTVYKA	Kinase 25:	SRC	P12931	329
1567	P11802	CDK4	Y21	EIGVGAYGTVYKA	Kinase 1:	EGFR	P00533	425
1568	P11802	CDK4	Y21	EIGVGAYGTVYKA	Kinase 2:	ARG (ABL2)	P42684	407
1569	P11802	CDK4	Y21	EIGVGAYGTVYKA	Kinase 3:	ERBB2	P04626	405
1570	P11802	CDK4	Y21	EIGVGAYGTVYKA	Kinase 4:	ERBB4	Q15303	403
1571	P11802	CDK4	Y21	EIGVGAYGTVYKA	Kinase 5:	ABL	P00519	402
1572	P11802	CDK4	Y21	EIGVGAYGTVYKA	Kinase 6:	TYRO3	Q06418	401
1573	P11802	CDK4	Y21	EIGVGAYGTVYKA	Kinase 7:	MER (MERTK)	Q12866	400
1574	P11802	CDK4	Y21	EIGVGAYGTVYKA	Kinase 8:	BMX	P51813	394
1575	P11802	CDK4	Y21	EIGVGAYGTVYKA	Kinase 9:	AXL	P30530	393
1576	P11802	CDK4	Y21	EIGVGAYGTVYKA	Kinase 10:	CSK	P41240	390
1577	P11802	CDK4	Y21	EIGVGAYGTVYKA	Kinase 11:	TEC	P42680	388
1578	P11802	CDK4	Y21	EIGVGAYGTVYKA	Kinase 12:	FLT3	P36888	387
1579	P11802	CDK4	Y21	EIGVGAYGTVYKA	Kinase 13:	ZAP70	P43403	387
1580	P11802	CDK4	Y21	EIGVGAYGTVYKA	Kinase 14:	ITK	Q08881	384
1581	P11802	CDK4	Y21	EIGVGAYGTVYKA	Kinase 15:	TRKB (NTRK2)	Q16620	384
1582	P11802	CDK4	Y21	EIGVGAYGTVYKA	Kinase 16:	ERBB3	P21860	383
1583	P11802	CDK4	Y21	EIGVGAYGTVYKA	Kinase 17:	FMS (CSF1R)	P07333	382
1584	P11802	CDK4	Y21	EIGVGAYGTVYKA	Kinase 18:	SYK	P43405	381
1585	P11802	CDK4	Y21	EIGVGAYGTVYKA	Kinase 19:	FGFR4	P22455	380
1586	P11802	CDK4	Y21	EIGVGAYGTVYKA	Kinase 20:	FAK	Q05397	380
1587	P11802	CDK4	Y21	EIGVGAYGTVYKA	Kinase 21:	MET (HGF Receptor)	P08581	379
1588	P11802	CDK4	Y21	EIGVGAYGTVYKA	Kinase 22:	TXK	P42681	378
1589	P11802	CDK4	Y21	EIGVGAYGTVYKA	Kinase 23:	BRK	Q13882	377
1590	P11802	CDK4	Y21	EIGVGAYGTVYKA	Kinase 24:	TRKA (NTRK1)	P04629	376
1591	P11802	CDK4	Y21	EIGVGAYGTVYKA	Kinase 25:	PDGFRB	P09619	373
1617	P50613	CDK7	Y169	GLAKSFGSPNRAY	Kinase 1:	MER (MERTK)	Q12866	424
1618	P50613	CDK7	Y169	GLAKSFGSPNRAY	Kinase 2:	AXL	P30530	404
1619	P50613	CDK7	Y169	GLAKSFGSPNRAY	Kinase 3:	EGFR	P00533	389
1620	P50613	CDK7	Y169	GLAKSFGSPNRAY	Kinase 4:	FAK	Q05397	388
1621	P50613	CDK7	Y169	GLAKSFGSPNRAY	Kinase 5:	ERBB4	Q15303	388
1622	P50613	CDK7	Y169	GLAKSFGSPNRAY	Kinase 6:	ERBB2	P04626	387
1623	P50613	CDK7	Y169	GLAKSFGSPNRAY	Kinase 7:	MET (HGF Receptor)	P08581	385
1624	P50613	CDK7	Y169	GLAKSFGSPNRAY	Kinase 8:	TYRO3	Q06418	384
1625	P50613	CDK7	Y169	GLAKSFGSPNRAY	Kinase 9:	ARG (ABL2)	P42684	380
1626	P50613	CDK7	Y169	GLAKSFGSPNRAY	Kinase 10:	Flt4 (VEGFR3)	P35918	377
1627	P50613	CDK7	Y169	GLAKSFGSPNRAY	Kinase 11:	ALK	Q9UM73	375
1628	P50613	CDK7	Y169	GLAKSFGSPNRAY	Kinase 12:	ABL	P00519	375
1629	P50613	CDK7	Y169	GLAKSFGSPNRAY	Kinase 13:	ZAP70	P43403	373
1630	P50613	CDK7	Y169	GLAKSFGSPNRAY	Kinase 14:	FGFR1	P11362	369
1631	P50613	CDK7	Y169	GLAKSFGSPNRAY	Kinase 15:	FGFR4	P22455	369
1632	P50613	CDK7	Y169	GLAKSFGSPNRAY	Kinase 16:	KDR	P35968	369
1633	P50613	CDK7	Y169	GLAKSFGSPNRAY	Kinase 17:	ITK	Q08881	368
1634	P50613	CDK7	Y169	GLAKSFGSPNRAY	Kinase 18:	FLT1	P17948	367
1635	P50613	CDK7	Y169	GLAKSFGSPNRAY	Kinase 19:	FGFR2	P21802	365
1636	P50613	CDK7	Y169	GLAKSFGSPNRAY	Kinase 20:	FGFR3	P22607	365
1637	P50613	CDK7	Y169	GLAKSFGSPNRAY	Kinase 21:	SYK	P43405	365
1638	P50613	CDK7	Y169	GLAKSFGSPNRAY	Kinase 22:	BRK	Q13882	364
1639	P50613	CDK7	Y169	GLAKSFGSPNRAY	Kinase 23:	RET	P07949	364
1640	P50613	CDK7	Y169	GLAKSFGSPNRAY	Kinase 24:	FES	P07332	363
1641	P50613	CDK7	Y169	GLAKSFGSPNRAY	Kinase 25:	TRKA (NTRK1)	P04629	363
1667	P46108	Crk	Y221	GPPEPGPYAQPSV	Kinase 1:	ALK	Q9UM73	587
1668	P46108	Crk	Y221	GPPEPGPYAQPSV	Kinase 2:	ARG (ABL2)	P42684	580
1669	P46108	Crk	Y221	GPPEPGPYAQPSV	Kinase 3:	BRK	Q13882	578
1670	P46108	Crk	Y221	GPPEPGPYAQPSV	Kinase 4:	SYK	P43405	574
1671	P46108	Crk	Y221	GPPEPGPYAQPSV	Kinase 5:	LTK	P29376	573
1672	P46108	Crk	Y221	GPPEPGPYAQPSV	Kinase 6:	ZAP70	P43403	569
1673	P46108	Crk	Y221	GPPEPGPYAQPSV	Kinase 7:	FAK	Q05397	556
1674	P46108	Crk	Y221	GPPEPGPYAQPSV	Kinase 8:	BLK	P51451	556
1675	P46108	Crk	Y221	GPPEPGPYAQPSV	Kinase 9:	ERBB3	P21860	549
1676	P46108	Crk	Y221	GPPEPGPYAQPSV	Kinase 10:	CTK (MATK)	P42679	547
1677	P46108	Crk	Y221	GPPEPGPYAQPSV	Kinase 11:	YES1	P07947	547
1678	P46108	Crk	Y221	GPPEPGPYAQPSV	Kinase 12:	SRC	P12931	542
1679	P46108	Crk	Y221	GPPEPGPYAQPSV	Kinase 13:	HCK	P08631	539
1680	P46108	Crk	Y221	GPPEPGPYAQPSV	Kinase 14:	PYK2 (PTK2B)	Q14289	537
1681	P46108	Crk	Y221	GPPEPGPYAQPSV	Kinase 15:	FYN	P06241	534
1682	P46108	Crk	Y221	GPPEPGPYAQPSV	Kinase 16:	ABL	P00519	533
1683	P46108	Crk	Y221	GPPEPGPYAQPSV	Kinase 17:	BMX	P51813	533
1684	P46108	Crk	Y221	GPPEPGPYAQPSV	Kinase 18:	INSR	P06213	528
1685	P46108	Crk	Y221	GPPEPGPYAQPSV	Kinase 19:	FGR	P09769	527
1686	P46108	Crk	Y221	GPPEPGPYAQPSV	Kinase 20:	LYN	P07948	526
1687	P46108	Crk	Y221	GPPEPGPYAQPSV	Kinase 21:	ROS1	P08922	526
1688	P46108	Crk	Y221	GPPEPGPYAQPSV	Kinase 22:	LCK	P06239	524
1689	P46108	Crk	Y221	GPPEPGPYAQPSV	Kinase 23:	FER	P16591	522
1690	P46108	Crk	Y221	GPPEPGPYAQPSV	Kinase 24:	FGFR4	P22455	520
1691	P46108	Crk	Y221	GPPEPGPYAQPSV	Kinase 25:	IGF1R	P08069	520
1717	P35222	CTNNB1	Y86	VADIDGQYAMTRA	Kinase 1:	PYK2 (PTK2B)	Q14289	457
1718	P35222	CTNNB1	Y86	VADIDGQYAMTRA	Kinase 2:	BRK	Q13882	450
1719	P35222	CTNNB1	Y86	VADIDGQYAMTRA	Kinase 3:	MER (MERTK)	Q12866	449
1720	P35222	CTNNB1	Y86	VADIDGQYAMTRA	Kinase 4:	AXL	P30530	446
1721	P35222	CTNNB1	Y86	VADIDGQYAMTRA	Kinase 5:	ZAP70	P43403	445
1722	P35222	CTNNB1	Y86	VADIDGQYAMTRA	Kinase 6:	ERBB2	P04626	445
1723	P35222	CTNNB1	Y86	VADIDGQYAMTRA	Kinase 7:	FAK	Q05397	444
1724	P35222	CTNNB1	Y86	VADIDGQYAMTRA	Kinase 8:	SYK	P43405	443
1725	P35222	CTNNB1	Y86	VADIDGQYAMTRA	Kinase 9:	ERBB4	Q15303	443
1726	P35222	CTNNB1	Y86	VADIDGQYAMTRA	Kinase 10:	ERBB3	P21860	441
1727	P35222	CTNNB1	Y86	VADIDGQYAMTRA	Kinase 11:	FYN	P06241	439
1728	P35222	CTNNB1	Y86	VADIDGQYAMTRA	Kinase 12:	ARG (ABL2)	P42684	436
1729	P35222	CTNNB1	Y86	VADIDGQYAMTRA	Kinase 13:	KIT	P10721	436
1730	P35222	CTNNB1	Y86	VADIDGQYAMTRA	Kinase 14:	MET (HGF Receptor)	P08581	435
1731	P35222	CTNNB1	Y86	VADIDGQYAMTRA	Kinase 15:	SRC	P12931	435
1732	P35222	CTNNB1	Y86	VADIDGQYAMTRA	Kinase 16:	CTK (MATK)	P42679	434
1733	P35222	CTNNB1	Y86	VADIDGQYAMTRA	Kinase 17:	ABL	P00519	433
1734	P35222	CTNNB1	Y86	VADIDGQYAMTRA	Kinase 18:	FGFR1	P11362	431
1735	P35222	CTNNB1	Y86	VADIDGQYAMTRA	Kinase 19:	HCK	P08631	429
1736	P35222	CTNNB1	Y86	VADIDGQYAMTRA	Kinase 20:	YES1	P07947	429
1737	P35222	CTNNB1	Y86	VADIDGQYAMTRA	Kinase 21:	EGFR	P00533	426
1738	P35222	CTNNB1	Y86	VADIDGQYAMTRA	Kinase 22:	FGFR4	P22455	426
1739	P35222	CTNNB1	Y86	VADIDGQYAMTRA	Kinase 23:	CSK	P41240	423
1740	P35222	CTNNB1	Y86	VADIDGQYAMTRA	Kinase 24:	TYRO3	Q06418	423
1741	P35222	CTNNB1	Y86	VADIDGQYAMTRA	Kinase 25:	FGFR2	P21802	418
1767	O43602	DCX	Y151	GIVYAVSSDRFRS	Kinase 1:	SRM (SRMS)	Q9H3Y6	367
1768	O43602	DCX	Y151	GIVYAVSSDRFRS	Kinase 2:	BTK	Q06187	364
1769	O43602	DCX	Y151	GIVYAVSSDRFRS	Kinase 3:	FRK	P42685	362
1770	O43602	DCX	Y151	GIVYAVSSDRFRS	Kinase 4:	CSK	P41240	349
1771	O43602	DCX	Y151	GIVYAVSSDRFRS	Kinase 5:	FES	P07332	345
1772	O43602	DCX	Y151	GIVYAVSSDRFRS	Kinase 6:	FAK	Q05397	344
1773	O43602	DCX	Y151	GIVYAVSSDRFRS	Kinase 7:	ABL	P00519	339
1774	O43602	DCX	Y151	GIVYAVSSDRFRS	Kinase 8:	PYK2 (PTK2B)	Q14289	337
1775	O43602	DCX	Y151	GIVYAVSSDRFRS	Kinase 9:	TXK	P42681	337
1776	O43602	DCX	Y151	GIVYAVSSDRFRS	Kinase 10:	MET (HGF Receptor)	P08581	337
1777	O43602	DCX	Y151	GIVYAVSSDRFRS	Kinase 11:	FGFR4	P22455	335
1778	O43602	DCX	Y151	GIVYAVSSDRFRS	Kinase 12:	EPHB4	P54760	335
1779	O43602	DCX	Y151	GIVYAVSSDRFRS	Kinase 13:	ERBB3	P21860	332
1780	O43602	DCX	Y151	GIVYAVSSDRFRS	Kinase 14:	BRK	Q13882	332
1781	O43602	DCX	Y151	GIVYAVSSDRFRS	Kinase 15:	ERBB4	Q15303	331
1782	O43602	DCX	Y151	GIVYAVSSDRFRS	Kinase 16:	TIE2 (TEK)	Q02763	330
1783	O43602	DCX	Y151	GIVYAVSSDRFRS	Kinase 17:	CTK (MATK)	P42679	330
1784	O43602	DCX	Y151	GIVYAVSSDRFRS	Kinase 18:	EPHB1	P54762	330
1785	O43602	DCX	Y151	GIVYAVSSDRFRS	Kinase 19:	EPHB3	P54753	329
1786	O43602	DCX	Y151	GIVYAVSSDRFRS	Kinase 20:	EPHB2	P29323	327
1787	O43602	DCX	Y151	GIVYAVSSDRFRS	Kinase 21:	TIE	P35590	326
1788	O43602	DCX	Y151	GIVYAVSSDRFRS	Kinase 22:	TYRO3	Q06418	326
1789	O43602	DCX	Y151	GIVYAVSSDRFRS	Kinase 23:	FLT3	P36888	326
1790	O43602	DCX	Y151	GIVYAVSSDRFRS	Kinase 24:	FER	P16591	325
1791	O43602	DCX	Y151	GIVYAVSSDRFRS	Kinase 25:	EPHA1	P21709	325
1817	Q13627	DYRK1A	Y219	KHDTEMKYYIVHL	Kinase 1:	BMX	P51813	407
1818	Q13627	DYRK1A	Y219	KHDTEMKYYIVHL	Kinase 2:	EGFR	P00533	402
1819	Q13627	DYRK1A	Y219	KHDTEMKYYIVHL	Kinase 3:	ITK	Q08881	401
1820	Q13627	DYRK1A	Y219	KHDTEMKYYIVHL	Kinase 4:	JAK2	O60674	394
1821	Q13627	DYRK1A	Y219	KHDTEMKYYIVHL	Kinase 5:	ERBB4	Q15303	391
1822	Q13627	DYRK1A	Y219	KHDTEMKYYIVHL	Kinase 6:	ARG (ABL2)	P42684	390
1823	Q13627	DYRK1A	Y219	KHDTEMKYYIVHL	Kinase 7:	MER (MERTK)	Q12866	388
1824	Q13627	DYRK1A	Y219	KHDTEMKYYIVHL	Kinase 8:	ABL	P00519	387
1825	Q13627	DYRK1A	Y219	KHDTEMKYYIVHL	Kinase 9:	ERBB2	P04626	386
1826	Q13627	DYRK1A	Y219	KHDTEMKYYIVHL	Kinase 10:	KDR	P35968	385
1827	Q13627	DYRK1A	Y219	KHDTEMKYYIVHL	Kinase 11:	TEC	P42680	384
1828	Q13627	DYRK1A	Y219	KHDTEMKYYIVHL	Kinase 12:	TYRO3	Q06418	382
1829	Q13627	DYRK1A	Y219	KHDTEMKYYIVHL	Kinase 13:	INSR	P06213	380
1830	Q13627	DYRK1A	Y219	KHDTEMKYYIVHL	Kinase 14:	TXK	P42681	379
1831	Q13627	DYRK1A	Y219	KHDTEMKYYIVHL	Kinase 15:	FLT3	P36888	378
1832	Q13627	DYRK1A	Y219	KHDTEMKYYIVHL	Kinase 16:	FLT1	P17948	378
1833	Q13627	DYRK1A	Y219	KHDTEMKYYIVHL	Kinase 17:	Flt4 (VEGFR3)	P35918	378
1834	Q13627	DYRK1A	Y219	KHDTEMKYYIVHL	Kinase 18:	IRR (INSRR)	P14616	377
1835	Q13627	DYRK1A	Y219	KHDTEMKYYIVHL	Kinase 19:	ALK	Q9UM73	377
1836	Q13627	DYRK1A	Y219	KHDTEMKYYIVHL	Kinase 20:	ZAP70	P43403	376
1837	Q13627	DYRK1A	Y219	KHDTEMKYYIVHL	Kinase 21:	AXL	P30530	376
1838	Q13627	DYRK1A	Y219	KHDTEMKYYIVHL	Kinase 22:	IGF1R	P08069	375
1839	Q13627	DYRK1A	Y219	KHDTEMKYYIVHL	Kinase 23:	BTK	Q06187	375
1840	Q13627	DYRK1A	Y219	KHDTEMKYYIVHL	Kinase 24:	ERBB3	P21860	375
1841	Q13627	DYRK1A	Y219	KHDTEMKYYIVHL	Kinase 25:	FMS (CSF1R)	P07333	374
1867	Q13627	DYRK1A	Y220	KHDTEMKYYIVHL	Kinase 1:	FAK	Q05397	474
1868	Q13627	DYRK1A	Y220	KHDTEMKYYIVHL	Kinase 2:	ERBB3	P21860	466
1869	Q13627	DYRK1A	Y220	KHDTEMKYYIVHL	Kinase 3:	ALK	Q9UM73	450
1870	Q13627	DYRK1A	Y220	KHDTEMKYYIVHL	Kinase 4:	TRKC (NTRK3)	Q16288	448
1871	Q13627	DYRK1A	Y220	KHDTEMKYYIVHL	Kinase 5:	PYK2 (PTK2B)	Q14289	448
1872	Q13627	DYRK1A	Y220	KHDTEMKYYIVHL	Kinase 6:	CTK (MATK)	P42679	443
1873	Q13627	DYRK1A	Y220	KHDTEMKYYIVHL	Kinase 7:	IRR (INSRR)	P14616	443
1874	Q13627	DYRK1A	Y220	KHDTEMKYYIVHL	Kinase 8:	BRK	Q13882	443
1875	Q13627	DYRK1A	Y220	KHDTEMKYYIVHL	Kinase 9:	TRKB (NTRK2)	Q16620	442
1876	Q13627	DYRK1A	Y220	KHDTEMKYYIVHL	Kinase 10:	LTK	P29376	441
1877	Q13627	DYRK1A	Y220	KHDTEMKYYIVHL	Kinase 11:	SYK	P43405	441
1878	Q13627	DYRK1A	Y220	KHDTEMKYYIVHL	Kinase 12:	EPHA2	P29317	440
1879	Q13627	DYRK1A	Y220	KHDTEMKYYIVHL	Kinase 13:	IGF1R	P08069	435
1880	Q13627	DYRK1A	Y220	KHDTEMKYYIVHL	Kinase 14:	INSR	P06213	435
1881	Q13627	DYRK1A	Y220	KHDTEMKYYIVHL	Kinase 15:	TRKA (NTRK1)	P04629	435
1882	Q13627	DYRK1A	Y220	KHDTEMKYYIVHL	Kinase 16:	EPHA1	P21709	434
1883	Q13627	DYRK1A	Y220	KHDTEMKYYIVHL	Kinase 17:	ZAP70	P43403	433
1884	Q13627	DYRK1A	Y220	KHDTEMKYYIVHL	Kinase 18:	EPHA3	P29320	432
1885	Q13627	DYRK1A	Y220	KHDTEMKYYIVHL	Kinase 19:	EPHA4	P54764	432
1886	Q13627	DYRK1A	Y220	KHDTEMKYYIVHL	Kinase 20:	EPHA5	P54756	430
1887	Q13627	DYRK1A	Y220	KHDTEMKYYIVHL	Kinase 21:	EPHA7	Q15375	429
1888	Q13627	DYRK1A	Y220	KHDTEMKYYIVHL	Kinase 22:	ROS1	P08922	429
1889	Q13627	DYRK1A	Y220	KHDTEMKYYIVHL	Kinase 23:	EPHA6	Q9UF33	429
1890	Q13627	DYRK1A	Y220	KHDTEMKYYIVHL	Kinase 24:	CSK	P41240	428
1891	Q13627	DYRK1A	Y220	KHDTEMKYYIVHL	Kinase 25:	LYN	P07948	426
1917	Q13627	DYRK1A	Y319	CQLGQRIYQYIQS	Kinase 1:	CSK	P41240	365
1918	Q13627	DYRK1A	Y319	CQLGQRIYQYIQS	Kinase 2:	Flt4 (VEGFR3)	P35918	358
1919	Q13627	DYRK1A	Y319	CQLGQRIYQYIQS	Kinase 3:	KDR	P35968	358
1920	Q13627	DYRK1A	Y319	CQLGQRIYQYIQS	Kinase 4:	FLT1	P17948	357
1921	Q13627	DYRK1A	Y319	CQLGQRIYQYIQS	Kinase 5:	FES	P07332	357
1922	Q13627	DYRK1A	Y319	CQLGQRIYQYIQS	Kinase 6:	ITK	Q08881	356
1923	Q13627	DYRK1A	Y319	CQLGQRIYQYIQS	Kinase 7:	ERBB4	Q15303	354
1924	Q13627	DYRK1A	Y319	CQLGQRIYQYIQS	Kinase 8:	TEC	P42680	354
1925	Q13627	DYRK1A	Y319	CQLGQRIYQYIQS	Kinase 9:	FAK	Q05397	352
1926	Q13627	DYRK1A	Y319	CQLGQRIYQYIQS	Kinase 10:	ERBB2	P04626	351
1927	Q13627	DYRK1A	Y319	CQLGQRIYQYIQS	Kinase 11:	MER (MERTK)	Q12866	351
1928	Q13627	DYRK1A	Y319	CQLGQRIYQYIQS	Kinase 12:	CTK (MATK)	P42679	350
1929	Q13627	DYRK1A	Y319	CQLGQRIYQYIQS	Kinase 13:	EGFR	P00533	347
1930	Q13627	DYRK1A	Y319	CQLGQRIYQYIQS	Kinase 14:	FER	P16591	347
1931	Q13627	DYRK1A	Y319	CQLGQRIYQYIQS	Kinase 15:	BTK	Q06187	345
1932	Q13627	DYRK1A	Y319	CQLGQRIYQYIQS	Kinase 16:	FLT3	P36888	345
1933	Q13627	DYRK1A	Y319	CQLGQRIYQYIQS	Kinase 17:	PYK2 (PTK2B)	Q14289	344
1934	Q13627	DYRK1A	Y319	CQLGQRIYQYIQS	Kinase 18:	BRK	Q13882	343
1935	Q13627	DYRK1A	Y319	CQLGQRIYQYIQS	Kinase 19:	MET (HGF Receptor)	P08581	343
1936	Q13627	DYRK1A	Y319	CQLGQRIYQYIQS	Kinase 20:	FGFR4	P22455	340
1937	Q13627	DYRK1A	Y319	CQLGQRIYQYIQS	Kinase 21:	JAK2	O60674	340
1938	Q13627	DYRK1A	Y319	CQLGQRIYQYIQS	Kinase 22:	TXK	P42681	340
1939	Q13627	DYRK1A	Y319	CQLGQRIYQYIQS	Kinase 23:	ERBB3	P21860	340
1940	Q13627	DYRK1A	Y319	CQLGQRIYQYIQS	Kinase 24:	SRM (SRMS)	Q9H3Y6	339
1941	Q13627	DYRK1A	Y319	CQLGQRIYQYIQS	Kinase 25:	ABL	P00519	338
1967	Q13627	DYRK1A	Y321	CQLGQRIYQYIQS	Kinase 1:	EGFR	P00533	408
1968	Q13627	DYRK1A	Y321	CQLGQRIYQYIQS	Kinase 2:	BMX	P51813	405
1969	Q13627	DYRK1A	Y321	CQLGQRIYQYIQS	Kinase 3:	ARG (ABL2)	P42684	402
1970	Q13627	DYRK1A	Y321	CQLGQRIYQYIQS	Kinase 4:	TRKB (NTRK2)	Q16620	401
1971	Q13627	DYRK1A	Y321	CQLGQRIYQYIQS	Kinase 5:	MER (MERTK)	Q12866	400
1972	Q13627	DYRK1A	Y321	CQLGQRIYQYIQS	Kinase 6:	AXL	P30530	398
1973	Q13627	DYRK1A	Y321	CQLGQRIYQYIQS	Kinase 7:	ERBB4	Q15303	396
1974	Q13627	DYRK1A	Y321	CQLGQRIYQYIQS	Kinase 8:	ABL	P00519	396
1975	Q13627	DYRK1A	Y321	CQLGQRIYQYIQS	Kinase 9:	BTK	Q06187	395
1976	Q13627	DYRK1A	Y321	CQLGQRIYQYIQS	Kinase 10:	ERBB2	P04626	395
1977	Q13627	DYRK1A	Y321	CQLGQRIYQYIQS	Kinase 11:	TXK	P42681	391
1978	Q13627	DYRK1A	Y321	CQLGQRIYQYIQS	Kinase 12:	TRKC (NTRK3)	Q16288	387
1979	Q13627	DYRK1A	Y321	CQLGQRIYQYIQS	Kinase 13:	FAK	Q05397	387
1980	Q13627	DYRK1A	Y321	CQLGQRIYQYIQS	Kinase 14:	MET (HGF Receptor)	P08581	386
1981	Q13627	DYRK1A	Y321	CQLGQRIYQYIQS	Kinase 15:	TRKA (NTRK1)	P04629	385
1982	Q13627	DYRK1A	Y321	CQLGQRIYQYIQS	Kinase 16:	ITK	Q08881	385
1983	Q13627	DYRK1A	Y321	CQLGQRIYQYIQS	Kinase 17:	SYK	P43405	385
1984	Q13627	DYRK1A	Y321	CQLGQRIYQYIQS	Kinase 18:	SRM (SRMS)	Q9H3Y6	382
1985	Q13627	DYRK1A	Y321	CQLGQRIYQYIQS	Kinase 19:	FRK	P42685	380
1986	Q13627	DYRK1A	Y321	CQLGQRIYQYIQS	Kinase 20:	ZAP70	P43403	379
1987	Q13627	DYRK1A	Y321	CQLGQRIYQYIQS	Kinase 21:	TYRO3	Q06418	378
1988	Q13627	DYRK1A	Y321	CQLGQRIYQYIQS	Kinase 22:	TEC	P42680	377
1989	Q13627	DYRK1A	Y321	CQLGQRIYQYIQS	Kinase 23:	INSR	P06213	376
1990	Q13627	DYRK1A	Y321	CQLGQRIYQYIQS	Kinase 24:	EPHA8	P29322	376
1991	Q13627	DYRK1A	Y321	CQLGQRIYQYIQS	Kinase 25:	EPHA5	P54756	375
2017	P00533	EGFR	Y1110	GSVQNPVYHNQPL	Kinase 1:	ZAP70	P43403	370
2018	P00533	EGFR	Y1110	GSVQNPVYHNQPL	Kinase 2:	TYRO3	Q06418	368
2019	P00533	EGFR	Y1110	GSVQNPVYHNQPL	Kinase 3:	SYK	P43405	367
2020	P00533	EGFR	Y1110	GSVQNPVYHNQPL	Kinase 4:	ABL	P00519	363
2021	P00533	EGFR	Y1110	GSVQNPVYHNQPL	Kinase 5:	ARG (ABL2)	P42684	357
2022	P00533	EGFR	Y1110	GSVQNPVYHNQPL	Kinase 6:	ERBB2	P04626	357
2023	P00533	EGFR	Y1110	GSVQNPVYHNQPL	Kinase 7:	EGFR	P00533	354
2024	P00533	EGFR	Y1110	GSVQNPVYHNQPL	Kinase 8:	ALK	Q9UM73	354
2025	P00533	EGFR	Y1110	GSVQNPVYHNQPL	Kinase 9:	BRK	Q13882	349
2026	P00533	EGFR	Y1110	GSVQNPVYHNQPL	Kinase 10:	TXK	P42681	348
2027	P00533	EGFR	Y1110	GSVQNPVYHNQPL	Kinase 11:	FER	P16591	348
2028	P00533	EGFR	Y1110	GSVQNPVYHNQPL	Kinase 12:	ERBB4	Q15303	348
2029	P00533	EGFR	Y1110	GSVQNPVYHNQPL	Kinase 13:	FRK	P42685	346
2030	P00533	EGFR	Y1110	GSVQNPVYHNQPL	Kinase 14:	BMX	P51813	344
2031	P00533	EGFR	Y1110	GSVQNPVYHNQPL	Kinase 15:	AXL	P30530	343
2032	P00533	EGFR	Y1110	GSVQNPVYHNQPL	Kinase 16:	ITK	Q08881	342
2033	P00533	EGFR	Y1110	GSVQNPVYHNQPL	Kinase 17:	FLT3	P36888	342
2034	P00533	EGFR	Y1110	GSVQNPVYHNQPL	Kinase 18:	MER (MERTK)	Q12866	342
2035	P00533	EGFR	Y1110	GSVQNPVYHNQPL	Kinase 19:	FMS (CSF1R)	P07333	341
2036	P00533	EGFR	Y1110	GSVQNPVYHNQPL	Kinase 20:	TEC	P42680	339
2037	P00533	EGFR	Y1110	GSVQNPVYHNQPL	Kinase 21:	TIE	P35590	338
2038	P00533	EGFR	Y1110	GSVQNPVYHNQPL	Kinase 22:	FES	P07332	338
2039	P00533	EGFR	Y1110	GSVQNPVYHNQPL	Kinase 23:	TIE2 (TEK)	Q02763	338
2040	P00533	EGFR	Y1110	GSVQNPVYHNQPL	Kinase 24:	BTK	Q06187	337
2041	P00533	EGFR	Y1110	GSVQNPVYHNQPL	Kinase 25:	KIT	P10721	337
2067	P00533	EGFR	Y1125	APSRDPHYQDPHS	Kinase 1:	FAK	Q05397	551
2068	P00533	EGFR	Y1125	APSRDPHYQDPHS	Kinase 2:	FGFR1	P11362	547
2069	P00533	EGFR	Y1125	APSRDPHYQDPHS	Kinase 3:	BRK	Q13882	537
2070	P00533	EGFR	Y1125	APSRDPHYQDPHS	Kinase 4:	SYK	P43405	537
2071	P00533	EGFR	Y1125	APSRDPHYQDPHS	Kinase 5:	CTK (MATK)	P42679	535
2072	P00533	EGFR	Y1125	APSRDPHYQDPHS	Kinase 6:	PYK2 (PTK2B)	Q14289	530
2073	P00533	EGFR	Y1125	APSRDPHYQDPHS	Kinase 7:	MET (HGF Receptor)	P08581	529
2074	P00533	EGFR	Y1125	APSRDPHYQDPHS	Kinase 8:	FGFR4	P22455	526
2075	P00533	EGFR	Y1125	APSRDPHYQDPHS	Kinase 9:	AXL	P30530	521
2076	P00533	EGFR	Y1125	APSRDPHYQDPHS	Kinase 10:	YES1	P07947	521
2077	P00533	EGFR	Y1125	APSRDPHYQDPHS	Kinase 11:	FGFR2	P21802	520
2078	P00533	EGFR	Y1125	APSRDPHYQDPHS	Kinase 12:	FGFR3	P22607	520
2079	P00533	EGFR	Y1125	APSRDPHYQDPHS	Kinase 13:	FLT1	P17948	518
2080	P00533	EGFR	Y1125	APSRDPHYQDPHS	Kinase 14:	ZAP70	P43403	516
2081	P00533	EGFR	Y1125	APSRDPHYQDPHS	Kinase 15:	FYN	P06241	510
2082	P00533	EGFR	Y1125	APSRDPHYQDPHS	Kinase 16:	ERBB3	P21860	510
2083	P00533	EGFR	Y1125	APSRDPHYQDPHS	Kinase 17:	RET	P07949	509
2084	P00533	EGFR	Y1125	APSRDPHYQDPHS	Kinase 18:	MER (MERTK)	Q12866	509
2085	P00533	EGFR	Y1125	APSRDPHYQDPHS	Kinase 19:	ERBB2	P04626	507
2086	P00533	EGFR	Y1125	APSRDPHYQDPHS	Kinase 20:	SRC	P12931	507
2087	P00533	EGFR	Y1125	APSRDPHYQDPHS	Kinase 21:	HCK	P08631	507
2088	P00533	EGFR	Y1125	APSRDPHYQDPHS	Kinase 22:	ARG (ABL2)	P42684	505
2089	P00533	EGFR	Y1125	APSRDPHYQDPHS	Kinase 23:	KIT	P10721	504
2090	P00533	EGFR	Y1125	APSRDPHYQDPHS	Kinase 24:	ABL	P00519	504
2091	P00533	EGFR	Y1125	APSRDPHYQDPHS	Kinase 25:	TXK	P42681	503
2117	P00533	EGFR	Y1172	ISLDNPDYQQDFF	Kinase 1:	BRK	Q13882	474
2118	P00533	EGFR	Y1172	ISLDNPDYQQDFF	Kinase 2:	ARG (ABL2)	P42684	471
2119	P00533	EGFR	Y1172	ISLDNPDYQQDFF	Kinase 3:	ABL	P00519	464
2120	P00533	EGFR	Y1172	ISLDNPDYQQDFF	Kinase 4:	ERBB2	P04626	453
2121	P00533	EGFR	Y1172	ISLDNPDYQQDFF	Kinase 5:	TEC	P42680	453
2122	P00533	EGFR	Y1172	ISLDNPDYQQDFF	Kinase 6:	ERBB4	Q15303	444
2123	P00533	EGFR	Y1172	ISLDNPDYQQDFF	Kinase 7:	FMS (CSF1R)	P07333	444
2124	P00533	EGFR	Y1172	ISLDNPDYQQDFF	Kinase 8:	AXL	P30530	442
2125	P00533	EGFR	Y1172	ISLDNPDYQQDFF	Kinase 9:	EGFR	P00533	441
2126	P00533	EGFR	Y1172	ISLDNPDYQQDFF	Kinase 10:	FER	P16591	439
2127	P00533	EGFR	Y1172	ISLDNPDYQQDFF	Kinase 11:	TYRO3	Q06418	439
2128	P00533	EGFR	Y1172	ISLDNPDYQQDFF	Kinase 12:	MER (MERTK)	Q12866	438
2129	P00533	EGFR	Y1172	ISLDNPDYQQDFF	Kinase 13:	ERBB3	P21860	436
2130	P00533	EGFR	Y1172	ISLDNPDYQQDFF	Kinase 14:	TIE2 (TEK)	Q02763	434
2131	P00533	EGFR	Y1172	ISLDNPDYQQDFF	Kinase 15:	TIE	P35590	432
2132	P00533	EGFR	Y1172	ISLDNPDYQQDFF	Kinase 16:	FAK	Q05397	432
2133	P00533	EGFR	Y1172	ISLDNPDYQQDFF	Kinase 17:	FGFR4	P22455	431
2134	P00533	EGFR	Y1172	ISLDNPDYQQDFF	Kinase 18:	ALK	Q9UM73	430
2135	P00533	EGFR	Y1172	ISLDNPDYQQDFF	Kinase 19:	KIT	P10721	430
2136	P00533	EGFR	Y1172	ISLDNPDYQQDFF	Kinase 20:	MET (HGF Receptor)	P08581	429
2137	P00533	EGFR	Y1172	ISLDNPDYQQDFF	Kinase 21:	SYK	P43405	429
2138	P00533	EGFR	Y1172	ISLDNPDYQQDFF	Kinase 22:	FGFR1	P11362	429
2139	P00533	EGFR	Y1172	ISLDNPDYQQDFF	Kinase 23:	FES	P07332	429
2140	P00533	EGFR	Y1172	ISLDNPDYQQDFF	Kinase 24:	LYN	P07948	427
2141	P00533	EGFR	Y1172	ISLDNPDYQQDFF	Kinase 25:	FLT3	P36888	426
2167	P00533	EGFR	Y1197	STAENAEYLRVAP	Kinase 1:	ERBB3	P21860	492
2168	P00533	EGFR	Y1197	STAENAEYLRVAP	Kinase 2:	CSK	P41240	492
2169	P00533	EGFR	Y1197	STAENAEYLRVAP	Kinase 3:	FAK	Q05397	485
2170	P00533	EGFR	Y1197	STAENAEYLRVAP	Kinase 4:	EGFR	P00533	476
2171	P00533	EGFR	Y1197	STAENAEYLRVAP	Kinase 5:	CTK (MATK)	P42679	476
2172	P00533	EGFR	Y1197	STAENAEYLRVAP	Kinase 6:	ALK	Q9UM73	475
2173	P00533	EGFR	Y1197	STAENAEYLRVAP	Kinase 7:	ERBB2	P04626	475
2174	P00533	EGFR	Y1197	STAENAEYLRVAP	Kinase 8:	ARG (ABL2)	P42684	472
2175	P00533	EGFR	Y1197	STAENAEYLRVAP	Kinase 9:	ERBB4	Q15303	471
2176	P00533	EGFR	Y1197	STAENAEYLRVAP	Kinase 10:	BRK	Q13882	471
2177	P00533	EGFR	Y1197	STAENAEYLRVAP	Kinase 11:	ZAP70	P43403	470
2178	P00533	EGFR	Y1197	STAENAEYLRVAP	Kinase 12:	ITK	Q08881	466
2179	P00533	EGFR	Y1197	STAENAEYLRVAP	Kinase 13:	FMS (CSF1R)	P07333	466
2180	P00533	EGFR	Y1197	STAENAEYLRVAP	Kinase 14:	TYRO3	Q06418	461
2181	P00533	EGFR	Y1197	STAENAEYLRVAP	Kinase 15:	SRC	P12931	460
2182	P00533	EGFR	Y1197	STAENAEYLRVAP	Kinase 16:	SYK	P43405	459
2183	P00533	EGFR	Y1197	STAENAEYLRVAP	Kinase 17:	BMX	P51813	458
2184	P00533	EGFR	Y1197	STAENAEYLRVAP	Kinase 18:	FYN	P06241	457
2185	P00533	EGFR	Y1197	STAENAEYLRVAP	Kinase 19:	FGR	P09769	456
2186	P00533	EGFR	Y1197	STAENAEYLRVAP	Kinase 20:	LTK	P29376	456
2187	P00533	EGFR	Y1197	STAENAEYLRVAP	Kinase 21:	IRR (INSRR)	P14616	454
2188	P00533	EGFR	Y1197	STAENAEYLRVAP	Kinase 22:	IGF1R	P08069	451
2189	P00533	EGFR	Y1197	STAENAEYLRVAP	Kinase 23:	FLT3	P36888	450
2190	P00533	EGFR	Y1197	STAENAEYLRVAP	Kinase 24:	TEC	P42680	449
2191	P00533	EGFR	Y1197	STAENAEYLRVAP	Kinase 25:	ROS1	P08922	449
2217	P00533	EGFR	Y869	LGAEEKEYHAEGG	Kinase 1:	INSR	P06213	568
2218	P00533	EGFR	Y869	LGAEEKEYHAEGG	Kinase 2:	ALK	Q9UM73	567
2219	P00533	EGFR	Y869	LGAEEKEYHAEGG	Kinase 3:	TRKB (NTRK2)	Q16620	566
2220	P00533	EGFR	Y869	LGAEEKEYHAEGG	Kinase 4:	ARG (ABL2)	P42684	562
2221	P00533	EGFR	Y869	LGAEEKEYHAEGG	Kinase 5:	TRKC (NTRK3)	Q16288	558
2222	P00533	EGFR	Y869	LGAEEKEYHAEGG	Kinase 6:	LTK	P29376	558
2223	P00533	EGFR	Y869	LGAEEKEYHAEGG	Kinase 7:	IGF1R	P08069	556
2224	P00533	EGFR	Y869	LGAEEKEYHAEGG	Kinase 8:	TRKA (NTRK1)	P04629	553
2225	P00533	EGFR	Y869	LGAEEKEYHAEGG	Kinase 9:	IRR (INSRR)	P14616	547
2226	P00533	EGFR	Y869	LGAEEKEYHAEGG	Kinase 10:	SYK	P43405	540
2227	P00533	EGFR	Y869	LGAEEKEYHAEGG	Kinase 11:	ERBB3	P21860	539
2228	P00533	EGFR	Y869	LGAEEKEYHAEGG	Kinase 12:	BLK	P51451	536
2229	P00533	EGFR	Y869	LGAEEKEYHAEGG	Kinase 13:	EGFR	P00533	535
2230	P00533	EGFR	Y869	LGAEEKEYHAEGG	Kinase 14:	BRK	Q13882	530
2231	P00533	EGFR	Y869	LGAEEKEYHAEGG	Kinase 15:	FAK	Q05397	528
2232	P00533	EGFR	Y869	LGAEEKEYHAEGG	Kinase 16:	ERBB4	Q15303	527
2233	P00533	EGFR	Y869	LGAEEKEYHAEGG	Kinase 17:	ZAP70	P43403	521
2234	P00533	EGFR	Y869	LGAEEKEYHAEGG	Kinase 18:	HCK	P08631	521
2235	P00533	EGFR	Y869	LGAEEKEYHAEGG	Kinase 19:	SRC	P12931	520
2236	P00533	EGFR	Y869	LGAEEKEYHAEGG	Kinase 20:	BMX	P51813	518
2237	P00533	EGFR	Y869	LGAEEKEYHAEGG	Kinase 21:	ABL	P00519	517
2238	P00533	EGFR	Y869	LGAEEKEYHAEGG	Kinase 22:	FGR	P09769	517
2239	P00533	EGFR	Y869	LGAEEKEYHAEGG	Kinase 23:	ERBB2	P04626	514
2240	P00533	EGFR	Y869	LGAEEKEYHAEGG	Kinase 24:	YES1	P07947	512
2241	P00533	EGFR	Y869	LGAEEKEYHAEGG	Kinase 25:	AXL	P30530	511
2267	P09104	ENO2	Y44	SGASTGIYEALEL	Kinase 1:	MER (MERTK)	Q12866	435
2268	P09104	ENO2	Y44	SGASTGIYEALEL	Kinase 2:	EGFR	P00533	424
2269	P09104	ENO2	Y44	SGASTGIYEALEL	Kinase 3:	ERBB2	P04626	415
2270	P09104	ENO2	Y44	SGASTGIYEALEL	Kinase 4:	ZAP70	P43403	413
2271	P09104	ENO2	Y44	SGASTGIYEALEL	Kinase 5:	ERBB4	Q15303	411
2272	P09104	ENO2	Y44	SGASTGIYEALEL	Kinase 6:	RON	Q04912	409
2273	P09104	ENO2	Y44	SGASTGIYEALEL	Kinase 7:	LCK	P06239	408
2274	P09104	ENO2	Y44	SGASTGIYEALEL	Kinase 8:	FAK	Q05397	408
2275	P09104	ENO2	Y44	SGASTGIYEALEL	Kinase 9:	AXL	P30530	408
2276	P09104	ENO2	Y44	SGASTGIYEALEL	Kinase 10:	MET (HGF Receptor)	P08581	406
2277	P09104	ENO2	Y44	SGASTGIYEALEL	Kinase 11:	FLT3	P36888	404
2278	P09104	ENO2	Y44	SGASTGIYEALEL	Kinase 12:	ARG (ABL2)	P42684	402
2279	P09104	ENO2	Y44	SGASTGIYEALEL	Kinase 13:	KIT	P10721	402
2280	P09104	ENO2	Y44	SGASTGIYEALEL	Kinase 14:	ABL	P00519	400
2281	P09104	ENO2	Y44	SGASTGIYEALEL	Kinase 15:	FMS (CSF1R)	P07333	399
2282	P09104	ENO2	Y44	SGASTGIYEALEL	Kinase 16:	SYK	P43405	396
2283	P09104	ENO2	Y44	SGASTGIYEALEL	Kinase 17:	ERBB3	P21860	396
2284	P09104	ENO2	Y44	SGASTGIYEALEL	Kinase 18:	FGR	P09769	394
2285	P09104	ENO2	Y44	SGASTGIYEALEL	Kinase 19:	TYRO3	Q06418	394
2286	P09104	ENO2	Y44	SGASTGIYEALEL	Kinase 20:	CSK	P41240	394
2287	P09104	ENO2	Y44	SGASTGIYEALEL	Kinase 21:	TRKB (NTRK2)	Q16620	393
2288	P09104	ENO2	Y44	SGASTGIYEALEL	Kinase 22:	FGFR4	P22455	392
2289	P09104	ENO2	Y44	SGASTGIYEALEL	Kinase 23:	SRC	P12931	390
2290	P09104	ENO2	Y44	SGASTGIYEALEL	Kinase 24:	BMX	P51813	389
2291	P09104	ENO2	Y44	SGASTGIYEALEL	Kinase 25:	YES1	P07947	388
2317	P21709	EPHA1	Y781	LDDFDGTYETQGG	Kinase 1:	AXL	P30530	534
2318	P21709	EPHA1	Y781	LDDFDGTYETQGG	Kinase 2:	SYK	P43405	519
2319	P21709	EPHA1	Y781	LDDFDGTYETQGG	Kinase 3:	PYK2 (PTK2B)	Q14289	513
2320	P21709	EPHA1	Y781	LDDFDGTYETQGG	Kinase 4:	MER (MERTK)	Q12866	511
2321	P21709	EPHA1	Y781	LDDFDGTYETQGG	Kinase 5:	ARG (ABL2)	P42684	509
2322	P21709	EPHA1	Y781	LDDFDGTYETQGG	Kinase 6:	ABL	P00519	508
2323	P21709	EPHA1	Y781	LDDFDGTYETQGG	Kinase 7:	HCK	P08631	508
2324	P21709	EPHA1	Y781	LDDFDGTYETQGG	Kinase 8:	SRC	P12931	504
2325	P21709	EPHA1	Y781	LDDFDGTYETQGG	Kinase 9:	FRK	P42685	503
2326	P21709	EPHA1	Y781	LDDFDGTYETQGG	Kinase 10:	RET	P07949	500
2327	P21709	EPHA1	Y781	LDDFDGTYETQGG	Kinase 11:	ERBB4	Q15303	500
2328	P21709	EPHA1	Y781	LDDFDGTYETQGG	Kinase 12:	FAK	Q05397	499
2329	P21709	EPHA1	Y781	LDDFDGTYETQGG	Kinase 13:	BRK	Q13882	499
2330	P21709	EPHA1	Y781	LDDFDGTYETQGG	Kinase 14:	ERBB3	P21860	497
2331	P21709	EPHA1	Y781	LDDFDGTYETQGG	Kinase 15:	BLK	P51451	497
2332	P21709	EPHA1	Y781	LDDFDGTYETQGG	Kinase 16:	FYN	P06241	496
2333	P21709	EPHA1	Y781	LDDFDGTYETQGG	Kinase 17:	ZAP70	P43403	495
2334	P21709	EPHA1	Y781	LDDFDGTYETQGG	Kinase 18:	TYRO3	Q06418	495
2335	P21709	EPHA1	Y781	LDDFDGTYETQGG	Kinase 19:	YES1	P07947	495
2336	P21709	EPHA1	Y781	LDDFDGTYETQGG	Kinase 20:	FGFR1	P11362	493
2337	P21709	EPHA1	Y781	LDDFDGTYETQGG	Kinase 21:	ERBB2	P04626	491
2338	P21709	EPHA1	Y781	LDDFDGTYETQGG	Kinase 22:	CTK (MATK)	P42679	485
2339	P21709	EPHA1	Y781	LDDFDGTYETQGG	Kinase 23:	MET (HGF Receptor)	P08581	483
2340	P21709	EPHA1	Y781	LDDFDGTYETQGG	Kinase 24:	LYN	P07948	483
2341	P21709	EPHA1	Y781	LDDFDGTYETQGG	Kinase 25:	SRM (SRMS)	Q9H3Y6	482
2367	P29317	EPHA2	Y772	EDDPEATYTTSGG	Kinase 1:	INSR	P06213	414
2368	P29317	EPHA2	Y772	EDDPEATYTTSGG	Kinase 2:	IGF1R	P08069	411
2369	P29317	EPHA2	Y772	EDDPEATYTTSGG	Kinase 3:	TRKA (NTRK1)	P04629	408
2370	P29317	EPHA2	Y772	EDDPEATYTTSGG	Kinase 4:	TRKB (NTRK2)	Q16620	407
2371	P29317	EPHA2	Y772	EDDPEATYTTSGG	Kinase 5:	TRKC (NTRK3)	Q16288	405
2372	P29317	EPHA2	Y772	EDDPEATYTTSGG	Kinase 6:	IRR (INSRR)	P14616	400
2373	P29317	EPHA2	Y772	EDDPEATYTTSGG	Kinase 7:	AXL	P30530	398
2374	P29317	EPHA2	Y772	EDDPEATYTTSGG	Kinase 8:	FRK	P42685	391
2375	P29317	EPHA2	Y772	EDDPEATYTTSGG	Kinase 9:	ALK	Q9UM73	391
2376	P29317	EPHA2	Y772	EDDPEATYTTSGG	Kinase 10:	EGFR	P00533	388
2377	P29317	EPHA2	Y772	EDDPEATYTTSGG	Kinase 11:	TYRO3	Q06418	387
2378	P29317	EPHA2	Y772	EDDPEATYTTSGG	Kinase 12:	ABL	P00519	386
2379	P29317	EPHA2	Y772	EDDPEATYTTSGG	Kinase 13:	LTK	P29376	384
2380	P29317	EPHA2	Y772	EDDPEATYTTSGG	Kinase 14:	ARG (ABL2)	P42684	383
2381	P29317	EPHA2	Y772	EDDPEATYTTSGG	Kinase 15:	ERBB4	Q15303	383
2382	P29317	EPHA2	Y772	EDDPEATYTTSGG	Kinase 16:	MER (MERTK)	Q12866	380
2383	P29317	EPHA2	Y772	EDDPEATYTTSGG	Kinase 17:	SYK	P43405	379
2384	P29317	EPHA2	Y772	EDDPEATYTTSGG	Kinase 18:	SRM (SRMS)	Q9H3Y6	379
2385	P29317	EPHA2	Y772	EDDPEATYTTSGG	Kinase 19:	CCK4 (PTK7)	Q13308	378
2386	P29317	EPHA2	Y772	EDDPEATYTTSGG	Kinase 20:	DDR1	Q08345	378
2387	P29317	EPHA2	Y772	EDDPEATYTTSGG	Kinase 21:	BTK	Q06187	376
2388	P29317	EPHA2	Y772	EDDPEATYTTSGG	Kinase 22:	RET	P07949	375
2389	P29317	EPHA2	Y772	EDDPEATYTTSGG	Kinase 23:	ERBB2	P04626	373
2390	P29317	EPHA2	Y772	EDDPEATYTTSGG	Kinase 24:	FES	P07332	369
2391	P29317	EPHA2	Y772	EDDPEATYTTSGG	Kinase 25:	ROR1	Q01973	368
2417	P54764	EPHA4	Y596	LNQGVRTYVDPFT	Kinase 1:	BRK	Q13882	575
2418	P54764	EPHA4	Y596	LNQGVRTYVDPFT	Kinase 2:	SYK	P43405	554
2419	P54764	EPHA4	Y596	LNQGVRTYVDPFT	Kinase 3:	FLT1	P17948	550
2420	P54764	EPHA4	Y596	LNQGVRTYVDPFT	Kinase 4:	FER	P16591	540
2421	P54764	EPHA4	Y596	LNQGVRTYVDPFT	Kinase 5:	YES1	P07947	539
2422	P54764	EPHA4	Y596	LNQGVRTYVDPFT	Kinase 6:	ZAP70	P43403	537
2423	P54764	EPHA4	Y596	LNQGVRTYVDPFT	Kinase 7:	ARG (ABL2)	P42684	536
2424	P54764	EPHA4	Y596	LNQGVRTYVDPFT	Kinase 8:	PDGFRB	P09619	532
2425	P54764	EPHA4	Y596	LNQGVRTYVDPFT	Kinase 9:	ABL	P00519	528
2426	P54764	EPHA4	Y596	LNQGVRTYVDPFT	Kinase 10:	CTK (MATK)	P42679	526
2427	P54764	EPHA4	Y596	LNQGVRTYVDPFT	Kinase 11:	CSK	P41240	522
2428	P54764	EPHA4	Y596	LNQGVRTYVDPFT	Kinase 12:	Flt4 (VEGFR3)	P35918	522
2429	P54764	EPHA4	Y596	LNQGVRTYVDPFT	Kinase 13:	LCK	P06239	520
2430	P54764	EPHA4	Y596	LNQGVRTYVDPFT	Kinase 14:	ERBB4	Q15303	519
2431	P54764	EPHA4	Y596	LNQGVRTYVDPFT	Kinase 15:	EGFR	P00533	518
2432	P54764	EPHA4	Y596	LNQGVRTYVDPFT	Kinase 16:	KDR	P35968	518
2433	P54764	EPHA4	Y596	LNQGVRTYVDPFT	Kinase 17:	PDGFRA	P16234	517
2434	P54764	EPHA4	Y596	LNQGVRTYVDPFT	Kinase 18:	ITK	Q08881	517
2435	P54764	EPHA4	Y596	LNQGVRTYVDPFT	Kinase 19:	ERBB3	P21860	515
2436	P54764	EPHA4	Y596	LNQGVRTYVDPFT	Kinase 20:	SRC	P12931	515
2437	P54764	EPHA4	Y596	LNQGVRTYVDPFT	Kinase 21:	FAK	Q05397	513
2438	P54764	EPHA4	Y596	LNQGVRTYVDPFT	Kinase 22:	BMX	P51813	513
2439	P54764	EPHA4	Y596	LNQGVRTYVDPFT	Kinase 23:	ERBB2	P04626	512
2440	P54764	EPHA4	Y596	LNQGVRTYVDPFT	Kinase 24:	FYN	P06241	511
2441	P54764	EPHA4	Y596	LNQGVRTYVDPFT	Kinase 25:	BLK	P51451	510
2467	Q15375	EPHA7	Y608	TYIDPETYEDPNR	Kinase 1:	SYK	P43405	428
2468	Q15375	EPHA7	Y608	TYIDPETYEDPNR	Kinase 2:	LCK	P06239	428
2469	Q15375	EPHA7	Y608	TYIDPETYEDPNR	Kinase 3:	YES1	P07947	427
2470	Q15375	EPHA7	Y608	TYIDPETYEDPNR	Kinase 4:	ERBB3	P21860	426
2471	Q15375	EPHA7	Y608	TYIDPETYEDPNR	Kinase 5:	CTK (MATK)	P42679	424
2472	Q15375	EPHA7	Y608	TYIDPETYEDPNR	Kinase 6:	BRK	Q13882	421
2473	Q15375	EPHA7	Y608	TYIDPETYEDPNR	Kinase 7:	SRC	P12931	420
2474	Q15375	EPHA7	Y608	TYIDPETYEDPNR	Kinase 8:	ALK	Q9UM73	417
2475	Q15375	EPHA7	Y608	TYIDPETYEDPNR	Kinase 9:	ARG (ABL2)	P42684	417
2476	Q15375	EPHA7	Y608	TYIDPETYEDPNR	Kinase 10:	FAK	Q05397	416
2477	Q15375	EPHA7	Y608	TYIDPETYEDPNR	Kinase 11:	BLK	P51451	416
2478	Q15375	EPHA7	Y608	TYIDPETYEDPNR	Kinase 12:	ABL	P00519	415
2479	Q15375	EPHA7	Y608	TYIDPETYEDPNR	Kinase 13:	ZAP70	P43403	415
2480	Q15375	EPHA7	Y608	TYIDPETYEDPNR	Kinase 14:	LYN	P07948	414
2481	Q15375	EPHA7	Y608	TYIDPETYEDPNR	Kinase 15:	HCK	P08631	412
2482	Q15375	EPHA7	Y608	TYIDPETYEDPNR	Kinase 16:	FYN	P06241	412
2483	Q15375	EPHA7	Y608	TYIDPETYEDPNR	Kinase 17:	LTK	P29376	411
2484	Q15375	EPHA7	Y608	TYIDPETYEDPNR	Kinase 18:	TXK	P42681	410
2485	Q15375	EPHA7	Y608	TYIDPETYEDPNR	Kinase 19:	TEC	P42680	410
2486	Q15375	EPHA7	Y608	TYIDPETYEDPNR	Kinase 20:	FLT1	P17948	409
2487	Q15375	EPHA7	Y608	TYIDPETYEDPNR	Kinase 21:	ERBB4	Q15303	408
2488	Q15375	EPHA7	Y608	TYIDPETYEDPNR	Kinase 22:	KIT	P10721	407
2489	Q15375	EPHA7	Y608	TYIDPETYEDPNR	Kinase 23:	FER	P16591	406
2490	Q15375	EPHA7	Y608	TYIDPETYEDPNR	Kinase 24:	RET	P07949	405
2491	Q15375	EPHA7	Y608	TYIDPETYEDPNR	Kinase 25:	ERBB2	P04626	404
2517	Q15375	EPHA7	Y614	TYIDPETYEDPNR	Kinase 1:	YES1	P07947	429
2518	Q15375	EPHA7	Y614	TYIDPETYEDPNR	Kinase 2:	ARG (ABL2)	P42684	423
2519	Q15375	EPHA7	Y614	TYIDPETYEDPNR	Kinase 3:	SRM (SRMS)	Q9H3Y6	421
2520	Q15375	EPHA7	Y614	TYIDPETYEDPNR	Kinase 4:	ABL	P00519	420
2521	Q15375	EPHA7	Y614	TYIDPETYEDPNR	Kinase 5:	SYK	P43405	418
2522	Q15375	EPHA7	Y614	TYIDPETYEDPNR	Kinase 6:	ZAP70	P43403	417
2523	Q15375	EPHA7	Y614	TYIDPETYEDPNR	Kinase 7:	BLK	P51451	416
2524	Q15375	EPHA7	Y614	TYIDPETYEDPNR	Kinase 8:	TEC	P42680	415
2525	Q15375	EPHA7	Y614	TYIDPETYEDPNR	Kinase 9:	ALK	Q9UM73	414
2526	Q15375	EPHA7	Y614	TYIDPETYEDPNR	Kinase 10:	CTK (MATK)	P42679	413
2527	Q15375	EPHA7	Y614	TYIDPETYEDPNR	Kinase 11:	BRK	Q13882	412
2528	Q15375	EPHA7	Y614	TYIDPETYEDPNR	Kinase 12:	FRK	P42685	412
2529	Q15375	EPHA7	Y614	TYIDPETYEDPNR	Kinase 13:	FGFR4	P22455	411
2530	Q15375	EPHA7	Y614	TYIDPETYEDPNR	Kinase 14:	HCK	P08631	411
2531	Q15375	EPHA7	Y614	TYIDPETYEDPNR	Kinase 15:	MET (HGF Receptor)	P08581	410
2532	Q15375	EPHA7	Y614	TYIDPETYEDPNR	Kinase 16:	PYK2 (PTK2B)	Q14289	410
2533	Q15375	EPHA7	Y614	TYIDPETYEDPNR	Kinase 17:	RET	P07949	408
2534	Q15375	EPHA7	Y614	TYIDPETYEDPNR	Kinase 18:	ERBB4	Q15303	408
2535	Q15375	EPHA7	Y614	TYIDPETYEDPNR	Kinase 19:	BMX	P51813	407
2536	Q15375	EPHA7	Y614	TYIDPETYEDPNR	Kinase 20:	SRC	P12931	407
2537	Q15375	EPHA7	Y614	TYIDPETYEDPNR	Kinase 21:	FAK	Q05397	407
2538	Q15375	EPHA7	Y614	TYIDPETYEDPNR	Kinase 22:	FYN	P06241	406
2539	Q15375	EPHA7	Y614	TYIDPETYEDPNR	Kinase 23:	ERBB3	P21860	406
2540	Q15375	EPHA7	Y614	TYIDPETYEDPNR	Kinase 24:	FGFR1	P11362	405
2541	Q15375	EPHA7	Y614	TYIDPETYEDPNR	Kinase 25:	LTK	P29376	404
2567	P54762	EphB1	Y778	DDTSDPTYTSSLG	Kinase 1:	MER (MERTK)	Q12866	539
2568	P54762	EphB1	Y778	DDTSDPTYTSSLG	Kinase 2:	AXL	P30530	522
2569	P54762	EphB1	Y778	DDTSDPTYTSSLG	Kinase 3:	SRM (SRMS)	Q9H3Y6	512
2570	P54762	EphB1	Y778	DDTSDPTYTSSLG	Kinase 4:	MET (HGF Receptor)	P08581	501
2571	P54762	EphB1	Y778	DDTSDPTYTSSLG	Kinase 5:	BRK	Q13882	493
2572	P54762	EphB1	Y778	DDTSDPTYTSSLG	Kinase 6:	KIT	P10721	487
2573	P54762	EphB1	Y778	DDTSDPTYTSSLG	Kinase 7:	PYK2 (PTK2B)	Q14289	484
2574	P54762	EphB1	Y778	DDTSDPTYTSSLG	Kinase 8:	FAK	Q05397	483
2575	P54762	EphB1	Y778	DDTSDPTYTSSLG	Kinase 9:	TYRO3	Q06418	482
2576	P54762	EphB1	Y778	DDTSDPTYTSSLG	Kinase 10:	FRK	P42685	479
2577	P54762	EphB1	Y778	DDTSDPTYTSSLG	Kinase 11:	ARG (ABL2)	P42684	479
2578	P54762	EphB1	Y778	DDTSDPTYTSSLG	Kinase 12:	ABL	P00519	473
2579	P54762	EphB1	Y778	DDTSDPTYTSSLG	Kinase 13:	SYK	P43405	472
2580	P54762	EphB1	Y778	DDTSDPTYTSSLG	Kinase 14:	ERBB2	P04626	471
2581	P54762	EphB1	Y778	DDTSDPTYTSSLG	Kinase 15:	HCK	P08631	467
2582	P54762	EphB1	Y778	DDTSDPTYTSSLG	Kinase 16:	ERBB4	Q15303	466
2583	P54762	EphB1	Y778	DDTSDPTYTSSLG	Kinase 17:	FGFR4	P22455	465
2584	P54762	EphB1	Y778	DDTSDPTYTSSLG	Kinase 18:	FGFR1	P11362	464
2585	P54762	EphB1	Y778	DDTSDPTYTSSLG	Kinase 19:	RON	Q04912	464
2586	P54762	EphB1	Y778	DDTSDPTYTSSLG	Kinase 20:	FGFR2	P21802	464
2587	P54762	EphB1	Y778	DDTSDPTYTSSLG	Kinase 21:	FGFR3	P22607	464
2588	P54762	EphB1	Y778	DDTSDPTYTSSLG	Kinase 22:	ZAP70	P43403	462
2589	P54762	EphB1	Y778	DDTSDPTYTSSLG	Kinase 23:	TIE2 (TEK)	Q02763	461
2590	P54762	EphB1	Y778	DDTSDPTYTSSLG	Kinase 24:	INSR	P06213	460
2591	P54762	EphB1	Y778	DDTSDPTYTSSLG	Kinase 25:	SRC	P12931	455
2617	P54762	EphB1	Y928	SAIKMVQYRDSFL	Kinase 1:	SRM (SRMS)	Q9H3Y6	351
2618	P54762	EphB1	Y928	SAIKMVQYRDSFL	Kinase 2:	PYK2 (PTK2B)	Q14289	348
2619	P54762	EphB1	Y928	SAIKMVQYRDSFL	Kinase 3:	BRK	Q13882	346
2620	P54762	EphB1	Y928	SAIKMVQYRDSFL	Kinase 4:	ERBB2	P04626	342
2621	P54762	EphB1	Y928	SAIKMVQYRDSFL	Kinase 5:	FAK	Q05397	339
2622	P54762	EphB1	Y928	SAIKMVQYRDSFL	Kinase 6:	CSK	P41240	338
2623	P54762	EphB1	Y928	SAIKMVQYRDSFL	Kinase 7:	FES	P07332	338
2624	P54762	EphB1	Y928	SAIKMVQYRDSFL	Kinase 8:	ERBB4	Q15303	337
2625	P54762	EphB1	Y928	SAIKMVQYRDSFL	Kinase 9:	FER	P16591	335
2626	P54762	EphB1	Y928	SAIKMVQYRDSFL	Kinase 10:	ABL	P00519	334
2627	P54762	EphB1	Y928	SAIKMVQYRDSFL	Kinase 11:	MER (MERTK)	Q12866	334
2628	P54762	EphB1	Y928	SAIKMVQYRDSFL	Kinase 12:	TEC	P42680	334
2629	P54762	EphB1	Y928	SAIKMVQYRDSFL	Kinase 13:	RYK	P34925	333
2630	P54762	EphB1	Y928	SAIKMVQYRDSFL	Kinase 14:	MET (HGF Receptor)	P08581	332
2631	P54762	EphB1	Y928	SAIKMVQYRDSFL	Kinase 15:	FMS (CSF1R)	P07333	331
2632	P54762	EphB1	Y928	SAIKMVQYRDSFL	Kinase 16:	FRK	P42685	330
2633	P54762	EphB1	Y928	SAIKMVQYRDSFL	Kinase 17:	FLT3	P36888	329
2634	P54762	EphB1	Y928	SAIKMVQYRDSFL	Kinase 18:	EGFR	P00533	328
2635	P54762	EphB1	Y928	SAIKMVQYRDSFL	Kinase 19:	ITK	Q08881	327
2636	P54762	EphB1	Y928	SAIKMVQYRDSFL	Kinase 20:	ARG (ABL2)	P42684	327
2637	P54762	EphB1	Y928	SAIKMVQYRDSFL	Kinase 21:	TXK	P42681	326
2638	P54762	EphB1	Y928	SAIKMVQYRDSFL	Kinase 22:	KIT	P10721	325
2639	P54762	EphB1	Y928	SAIKMVQYRDSFL	Kinase 23:	TYRO3	Q06418	323
2640	P54762	EphB1	Y928	SAIKMVQYRDSFL	Kinase 24:	YES1	P07947	323
2641	P54762	EphB1	Y928	SAIKMVQYRDSFL	Kinase 25:	ERBB3	P21860	323
2667	P54760	EPHB4	Y590	IGHGTKVYIDPFT	Kinase 1:	BRK	Q13882	506
2668	P54760	EPHB4	Y590	IGHGTKVYIDPFT	Kinase 2:	YES1	P07947	506
2669	P54760	EPHB4	Y590	IGHGTKVYIDPFT	Kinase 3:	ARG (ABL2)	P42684	503
2670	P54760	EPHB4	Y590	IGHGTKVYIDPFT	Kinase 4:	SYK	P43405	495
2671	P54760	EPHB4	Y590	IGHGTKVYIDPFT	Kinase 5:	ZAP70	P43403	492
2672	P54760	EPHB4	Y590	IGHGTKVYIDPFT	Kinase 6:	ABL	P00519	488
2673	P54760	EPHB4	Y590	IGHGTKVYIDPFT	Kinase 7:	FAK	Q05397	482
2674	P54760	EPHB4	Y590	IGHGTKVYIDPFT	Kinase 8:	SRC	P12931	481
2675	P54760	EPHB4	Y590	IGHGTKVYIDPFT	Kinase 9:	EGFR	P00533	480
2676	P54760	EPHB4	Y590	IGHGTKVYIDPFT	Kinase 10:	BLK	P51451	480
2677	P54760	EPHB4	Y590	IGHGTKVYIDPFT	Kinase 11:	FYN	P06241	480
2678	P54760	EPHB4	Y590	IGHGTKVYIDPFT	Kinase 12:	ERBB4	Q15303	479
2679	P54760	EPHB4	Y590	IGHGTKVYIDPFT	Kinase 13:	ERBB2	P04626	476
2680	P54760	EPHB4	Y590	IGHGTKVYIDPFT	Kinase 14:	LCK	P06239	475
2681	P54760	EPHB4	Y590	IGHGTKVYIDPFT	Kinase 15:	MET (HGF Receptor)	P08581	471
2682	P54760	EPHB4	Y590	IGHGTKVYIDPFT	Kinase 16:	PDGFRB	P09619	470
2683	P54760	EPHB4	Y590	IGHGTKVYIDPFT	Kinase 17:	HCK	P08631	469
2684	P54760	EPHB4	Y590	IGHGTKVYIDPFT	Kinase 18:	CTK (MATK)	P42679	469
2685	P54760	EPHB4	Y590	IGHGTKVYIDPFT	Kinase 19:	ALK	Q9UM73	468
2686	P54760	EPHB4	Y590	IGHGTKVYIDPFT	Kinase 20:	FGFR4	P22455	466
2687	P54760	EPHB4	Y590	IGHGTKVYIDPFT	Kinase 21:	RET	P07949	466
2688	P54760	EPHB4	Y590	IGHGTKVYIDPFT	Kinase 22:	AXL	P30530	466
2689	P54760	EPHB4	Y590	IGHGTKVYIDPFT	Kinase 23:	FER	P16591	466
2690	P54760	EPHB4	Y590	IGHGTKVYIDPFT	Kinase 24:	BMX	P51813	466
2691	P54760	EPHB4	Y590	IGHGTKVYIDPFT	Kinase 25:	FGFR1	P11362	464
2717	P19235	EPOR	Y368	SEHAQDTYLVLDK	Kinase 1:	SYK	P43405	487
2718	P19235	EPOR	Y368	SEHAQDTYLVLDK	Kinase 2:	TEC	P42680	468
2719	P19235	EPOR	Y368	SEHAQDTYLVLDK	Kinase 3:	ZAP70	P43403	463
2720	P19235	EPOR	Y368	SEHAQDTYLVLDK	Kinase 4:	BMX	P51813	454
2721	P19235	EPOR	Y368	SEHAQDTYLVLDK	Kinase 5:	ITK	Q08881	451
2722	P19235	EPOR	Y368	SEHAQDTYLVLDK	Kinase 6:	ERBB3	P21860	449
2723	P19235	EPOR	Y368	SEHAQDTYLVLDK	Kinase 7:	CSK	P41240	449
2724	P19235	EPOR	Y368	SEHAQDTYLVLDK	Kinase 8:	ALK	Q9UM73	449
2725	P19235	EPOR	Y368	SEHAQDTYLVLDK	Kinase 9:	TXK	P42681	447
2726	P19235	EPOR	Y368	SEHAQDTYLVLDK	Kinase 10:	FGFR4	P22455	444
2727	P19235	EPOR	Y368	SEHAQDTYLVLDK	Kinase 11:	FRK	P42685	441
2728	P19235	EPOR	Y368	SEHAQDTYLVLDK	Kinase 12:	LTK	P29376	440
2729	P19235	EPOR	Y368	SEHAQDTYLVLDK	Kinase 13:	CTK (MATK)	P42679	439
2730	P19235	EPOR	Y368	SEHAQDTYLVLDK	Kinase 14:	FGFR2	P21802	438
2731	P19235	EPOR	Y368	SEHAQDTYLVLDK	Kinase 15:	FGFR3	P22607	438
2732	P19235	EPOR	Y368	SEHAQDTYLVLDK	Kinase 16:	AXL	P30530	436
2733	P19235	EPOR	Y368	SEHAQDTYLVLDK	Kinase 17:	FGFR1	P11362	436
2734	P19235	EPOR	Y368	SEHAQDTYLVLDK	Kinase 18:	BLK	P51451	436
2735	P19235	EPOR	Y368	SEHAQDTYLVLDK	Kinase 19:	LCK	P06239	433
2736	P19235	EPOR	Y368	SEHAQDTYLVLDK	Kinase 20:	FAK	Q05397	433
2737	P19235	EPOR	Y368	SEHAQDTYLVLDK	Kinase 21:	SRC	P12931	433
2738	P19235	EPOR	Y368	SEHAQDTYLVLDK	Kinase 22:	PYK2 (PTK2B)	Q14289	433
2739	P19235	EPOR	Y368	SEHAQDTYLVLDK	Kinase 23:	ABL	P00519	431
2740	P19235	EPOR	Y368	SEHAQDTYLVLDK	Kinase 24:	EPHA8	P29322	430
2741	P19235	EPOR	Y368	SEHAQDTYLVLDK	Kinase 25:	LYN	P07948	429
2767	P19235	EPOR	Y426	ASAASFEYTILDP	Kinase 1:	TYRO3	Q06418	343
2768	P19235	EPOR	Y426	ASAASFEYTILDP	Kinase 2:	TXK	P42681	324
2769	P19235	EPOR	Y426	ASAASFEYTILDP	Kinase 3:	CSK	P41240	323
2770	P19235	EPOR	Y426	ASAASFEYTILDP	Kinase 4:	AXL	P30530	322
2771	P19235	EPOR	Y426	ASAASFEYTILDP	Kinase 5:	ITK	Q08881	321
2772	P19235	EPOR	Y426	ASAASFEYTILDP	Kinase 6:	TEC	P42680	317
2773	P19235	EPOR	Y426	ASAASFEYTILDP	Kinase 7:	BTK	Q06187	315
2774	P19235	EPOR	Y426	ASAASFEYTILDP	Kinase 8:	ALK	Q9UM73	315
2775	P19235	EPOR	Y426	ASAASFEYTILDP	Kinase 9:	EGFR	P00533	310
2776	P19235	EPOR	Y426	ASAASFEYTILDP	Kinase 10:	CCK4 (PTK7)	Q13308	309
2777	P19235	EPOR	Y426	ASAASFEYTILDP	Kinase 11:	ROR2	Q01974	308
2778	P19235	EPOR	Y426	ASAASFEYTILDP	Kinase 12:	FLT3	P36888	308
2779	P19235	EPOR	Y426	ASAASFEYTILDP	Kinase 13:	ABL	P00519	306
2780	P19235	EPOR	Y426	ASAASFEYTILDP	Kinase 14:	RYK	P34925	305
2781	P19235	EPOR	Y426	ASAASFEYTILDP	Kinase 15:	ERBB2	P04626	304
2782	P19235	EPOR	Y426	ASAASFEYTILDP	Kinase 16:	FLT1	P17948	303
2783	P19235	EPOR	Y426	ASAASFEYTILDP	Kinase 17:	ERBB4	Q15303	302
2784	P19235	EPOR	Y426	ASAASFEYTILDP	Kinase 18:	ERBB3	P21860	302
2785	P19235	EPOR	Y426	ASAASFEYTILDP	Kinase 19:	FMS (CSF1R)	P07333	301
2786	P19235	EPOR	Y426	ASAASFEYTILDP	Kinase 20:	FGFR4	P22455	301
2787	P04626	ERBB2	Y1248	PTAENPEYLGLDV	Kinase 1:	ERBB2	P04626	486
2788	P04626	ERBB2	Y1248	PTAENPEYLGLDV	Kinase 2:	ERBB3	P21860	478
2789	P04626	ERBB2	Y1248	PTAENPEYLGLDV	Kinase 3:	SYK	P43405	477
2790	P04626	ERBB2	Y1248	PTAENPEYLGLDV	Kinase 4:	ERBB4	Q15303	475
2791	P04626	ERBB2	Y1248	PTAENPEYLGLDV	Kinase 5:	ALK	Q9UM73	468
2792	P04626	ERBB2	Y1248	PTAENPEYLGLDV	Kinase 6:	EGFR	P00533	466
2793	P04626	ERBB2	Y1248	PTAENPEYLGLDV	Kinase 7:	BRK	Q13882	464
2794	P04626	ERBB2	Y1248	PTAENPEYLGLDV	Kinase 8:	FAK	Q05397	462
2795	P04626	ERBB2	Y1248	PTAENPEYLGLDV	Kinase 9:	ZAP70	P43403	455
2796	P04626	ERBB2	Y1248	PTAENPEYLGLDV	Kinase 10:	ARG (ABL2)	P42684	454
2797	P04626	ERBB2	Y1248	PTAENPEYLGLDV	Kinase 11:	LTK	P29376	452
2798	P04626	ERBB2	Y1248	PTAENPEYLGLDV	Kinase 12:	LYN	P07948	449
2799	P04626	ERBB2	Y1248	PTAENPEYLGLDV	Kinase 13:	FYN	P06241	447
2800	P04626	ERBB2	Y1248	PTAENPEYLGLDV	Kinase 14:	SRC	P12931	446
2801	P04626	ERBB2	Y1248	PTAENPEYLGLDV	Kinase 15:	FGR	P09769	444
2802	P04626	ERBB2	Y1248	PTAENPEYLGLDV	Kinase 16:	HCK	P08631	441
2803	P04626	ERBB2	Y1248	PTAENPEYLGLDV	Kinase 17:	BLK	P51451	438
2804	P04626	ERBB2	Y1248	PTAENPEYLGLDV	Kinase 18:	TRKC (NTRK3)	Q16288	438
2805	P04626	ERBB2	Y1248	PTAENPEYLGLDV	Kinase 19:	CTK (MATK)	P42679	438
2806	P04626	ERBB2	Y1248	PTAENPEYLGLDV	Kinase 20:	YES1	P07947	437
2807	P04626	ERBB2	Y1248	PTAENPEYLGLDV	Kinase 21:	ROS1	P08922	436
2808	P04626	ERBB2	Y1248	PTAENPEYLGLDV	Kinase 22:	BMX	P51813	433
2809	P04626	ERBB2	Y1248	PTAENPEYLGLDV	Kinase 23:	CSK	P41240	432
2810	P04626	ERBB2	Y1248	PTAENPEYLGLDV	Kinase 24:	IGF1R	P08069	431
2811	P04626	ERBB2	Y1248	PTAENPEYLGLDV	Kinase 25:	TRKB (NTRK2)	Q16620	431
2837	P04626	ERBB2	Y877	LDIDETEYHADGG	Kinase 1:	ALK	Q9UM73	415
2838	P04626	ERBB2	Y877	LDIDETEYHADGG	Kinase 2:	INSR	P06213	415
2839	P04626	ERBB2	Y877	LDIDETEYHADGG	Kinase 3:	TRKC (NTRK3)	Q16288	410
2840	P04626	ERBB2	Y877	LDIDETEYHADGG	Kinase 4:	TRKA (NTRK1)	P04629	409
2841	P04626	ERBB2	Y877	LDIDETEYHADGG	Kinase 5:	TRKB (NTRK2)	Q16620	407
2842	P04626	ERBB2	Y877	LDIDETEYHADGG	Kinase 6:	LTK	P29376	407
2843	P04626	ERBB2	Y877	LDIDETEYHADGG	Kinase 7:	AXL	P30530	405
2844	P04626	ERBB2	Y877	LDIDETEYHADGG	Kinase 8:	IGF1R	P08069	405
2845	P04626	ERBB2	Y877	LDIDETEYHADGG	Kinase 9:	FRK	P42685	404
2846	P04626	ERBB2	Y877	LDIDETEYHADGG	Kinase 10:	EGFR	P00533	400
2847	P04626	ERBB2	Y877	LDIDETEYHADGG	Kinase 11:	ERBB4	Q15303	396
2848	P04626	ERBB2	Y877	LDIDETEYHADGG	Kinase 12:	IRR (INSRR)	P14616	395
2849	P04626	ERBB2	Y877	LDIDETEYHADGG	Kinase 13:	ARG (ABL2)	P42684	395
2850	P04626	ERBB2	Y877	LDIDETEYHADGG	Kinase 14:	TYRO3	Q06418	394
2851	P04626	ERBB2	Y877	LDIDETEYHADGG	Kinase 15:	ABL	P00519	392
2852	P04626	ERBB2	Y877	LDIDETEYHADGG	Kinase 16:	PYK2 (PTK2B)	Q14289	388
2853	P04626	ERBB2	Y877	LDIDETEYHADGG	Kinase 17:	MER (MERTK)	Q12866	388
2854	P04626	ERBB2	Y877	LDIDETEYHADGG	Kinase 18:	ERBB2	P04626	385
2855	P04626	ERBB2	Y877	LDIDETEYHADGG	Kinase 19:	SYK	P43405	385
2856	P04626	ERBB2	Y877	LDIDETEYHADGG	Kinase 20:	TXK	P42681	383
2857	P04626	ERBB2	Y877	LDIDETEYHADGG	Kinase 21:	EPHA5	P54756	382
2858	P04626	ERBB2	Y877	LDIDETEYHADGG	Kinase 22:	EPHA7	Q15375	382
2859	P04626	ERBB2	Y877	LDIDETEYHADGG	Kinase 23:	ERBB3	P21860	382
2860	P04626	ERBB2	Y877	LDIDETEYHADGG	Kinase 24:	SRM (SRMS)	Q9H3Y6	381
2861	P04626	ERBB2	Y877	LDIDETEYHADGG	Kinase 25:	EPHA3	P29320	381
2887	P21860	ERBB3	Y1289	PASEQGYEEMRAF	Kinase 1:	MER (MERTK)	Q12866	353
2888	P21860	ERBB3	Y1289	PASEQGYEEMRAF	Kinase 2:	MET (HGF Receptor)	P08581	349
2889	P21860	ERBB3	Y1289	PASEQGYEEMRAF	Kinase 3:	KIT	P10721	347
2890	P21860	ERBB3	Y1289	PASEQGYEEMRAF	Kinase 4:	PYK2 (PTK2B)	Q14289	344
2891	P21860	ERBB3	Y1289	PASEQGYEEMRAF	Kinase 5:	EGFR	P00533	339
2892	P21860	ERBB3	Y1289	PASEQGYEEMRAF	Kinase 6:	TRKB (NTRK2)	Q16620	338
2893	P21860	ERBB3	Y1289	PASEQGYEEMRAF	Kinase 7:	AXL	P30530	338
2894	P21860	ERBB3	Y1289	PASEQGYEEMRAF	Kinase 8:	FGFR4	P22455	336
2895	P21860	ERBB3	Y1289	PASEQGYEEMRAF	Kinase 9:	TRKC (NTRK3)	Q16288	335
2896	P21860	ERBB3	Y1289	PASEQGYEEMRAF	Kinase 10:	ALK	Q9UM73	334
2897	P21860	ERBB3	Y1289	PASEQGYEEMRAF	Kinase 11:	FLT3	P36888	334
2898	P21860	ERBB3	Y1289	PASEQGYEEMRAF	Kinase 12:	TEC	P42680	332
2899	P21860	ERBB3	Y1289	PASEQGYEEMRAF	Kinase 13:	CSK	P41240	332
2900	P21860	ERBB3	Y1289	PASEQGYEEMRAF	Kinase 14:	TYRO3	Q06418	332
2901	P21860	ERBB3	Y1289	PASEQGYEEMRAF	Kinase 15:	ERBB4	Q15303	331
2902	P21860	ERBB3	Y1289	PASEQGYEEMRAF	Kinase 16:	ZAP70	P43403	331
2903	P21860	ERBB3	Y1289	PASEQGYEEMRAF	Kinase 17:	FGFR2	P21802	329
2904	P21860	ERBB3	Y1289	PASEQGYEEMRAF	Kinase 18:	FGFR3	P22607	329
2905	P21860	ERBB3	Y1289	PASEQGYEEMRAF	Kinase 19:	ERBB2	P04626	329
2906	P21860	ERBB3	Y1289	PASEQGYEEMRAF	Kinase 20:	FAK	Q05397	328
2907	P21860	ERBB3	Y1289	PASEQGYEEMRAF	Kinase 21:	SYK	P43405	328
2908	P21860	ERBB3	Y1289	PASEQGYEEMRAF	Kinase 22:	FMS (CSF1R)	P07333	327
2909	P21860	ERBB3	Y1289	PASEQGYEEMRAF	Kinase 23:	KDR	P35968	327
2910	P21860	ERBB3	Y1289	PASEQGYEEMRAF	Kinase 24:	FGFR1	P11362	325
2911	P21860	ERBB3	Y1289	PASEQGYEEMRAF	Kinase 25:	CTK (MATK)	P42679	325
2937	Q15303	ERBB4	Y1188	QALDNPEYHNASN	Kinase 1:	MER (MERTK)	Q12866	386
2938	Q15303	ERBB4	Y1188	QALDNPEYHNASN	Kinase 2:	ERBB2	P04626	385
2939	Q15303	ERBB4	Y1188	QALDNPEYHNASN	Kinase 3:	SYK	P43405	385
2940	Q15303	ERBB4	Y1188	QALDNPEYHNASN	Kinase 4:	ZAP70	P43403	384
2941	Q15303	ERBB4	Y1188	QALDNPEYHNASN	Kinase 5:	TYRO3	Q06418	377
2942	Q15303	ERBB4	Y1188	QALDNPEYHNASN	Kinase 6:	EGFR	P00533	377
2943	Q15303	ERBB4	Y1188	QALDNPEYHNASN	Kinase 7:	AXL	P30530	374
2944	Q15303	ERBB4	Y1188	QALDNPEYHNASN	Kinase 8:	ERBB4	Q15303	374
2945	Q15303	ERBB4	Y1188	QALDNPEYHNASN	Kinase 9:	BRK	Q13882	372
2946	Q15303	ERBB4	Y1188	QALDNPEYHNASN	Kinase 10:	TEC	P42680	371
2947	Q15303	ERBB4	Y1188	QALDNPEYHNASN	Kinase 11:	ARG (ABL2)	P42684	367
2948	Q15303	ERBB4	Y1188	QALDNPEYHNASN	Kinase 12:	MET (HGF Receptor)	P08581	367
2949	Q15303	ERBB4	Y1188	QALDNPEYHNASN	Kinase 13:	ALK	Q9UM73	364
2950	Q15303	ERBB4	Y1188	QALDNPEYHNASN	Kinase 14:	FGFR4	P22455	363
2951	Q15303	ERBB4	Y1188	QALDNPEYHNASN	Kinase 15:	TIE2 (TEK)	Q02763	360
2952	Q15303	ERBB4	Y1188	QALDNPEYHNASN	Kinase 16:	TIE	P35590	358
2953	Q15303	ERBB4	Y1188	QALDNPEYHNASN	Kinase 17:	CSK	P41240	358
2954	Q15303	ERBB4	Y1188	QALDNPEYHNASN	Kinase 18:	FMS (CSF1R)	P07333	357
2955	Q15303	ERBB4	Y1188	QALDNPEYHNASN	Kinase 19:	ABL	P00519	357
2956	Q15303	ERBB4	Y1188	QALDNPEYHNASN	Kinase 20:	FLT3	P36888	356
2957	Q15303	ERBB4	Y1188	QALDNPEYHNASN	Kinase 21:	FGFR2	P21802	356
2958	Q15303	ERBB4	Y1188	QALDNPEYHNASN	Kinase 22:	FGFR3	P22607	356
2959	Q15303	ERBB4	Y1188	QALDNPEYHNASN	Kinase 23:	BMX	P51813	355
2960	Q15303	ERBB4	Y1188	QALDNPEYHNASN	Kinase 24:	TXK	P42681	354
2961	Q15303	ERBB4	Y1188	QALDNPEYHNASN	Kinase 25:	IGF1R	P08069	352
2987	Q15303	ERBB4	Y1284	IVAENPEYLSEFS	Kinase 1:	ARG (ABL2)	P42684	494
2988	Q15303	ERBB4	Y1284	IVAENPEYLSEFS	Kinase 2:	BRK	Q13882	487
2989	Q15303	ERBB4	Y1284	IVAENPEYLSEFS	Kinase 3:	ERBB3	P21860	483
2990	Q15303	ERBB4	Y1284	IVAENPEYLSEFS	Kinase 4:	FGR	P09769	472
2991	Q15303	ERBB4	Y1284	IVAENPEYLSEFS	Kinase 5:	ALK	Q9UM73	469
2992	Q15303	ERBB4	Y1284	IVAENPEYLSEFS	Kinase 6:	ERBB2	P04626	468
2993	Q15303	ERBB4	Y1284	IVAENPEYLSEFS	Kinase 7:	INSR	P06213	462
2994	Q15303	ERBB4	Y1284	IVAENPEYLSEFS	Kinase 8:	EGFR	P00533	459
2995	Q15303	ERBB4	Y1284	IVAENPEYLSEFS	Kinase 9:	ROS1	P08922	459
2996	Q15303	ERBB4	Y1284	IVAENPEYLSEFS	Kinase 10:	FAK	Q05397	456
2997	Q15303	ERBB4	Y1284	IVAENPEYLSEFS	Kinase 11:	ERBB4	Q15303	456
2998	Q15303	ERBB4	Y1284	IVAENPEYLSEFS	Kinase 12:	IGF1R	P08069	455
2999	Q15303	ERBB4	Y1284	IVAENPEYLSEFS	Kinase 13:	CSK	P41240	455
3000	Q15303	ERBB4	Y1284	IVAENPEYLSEFS	Kinase 14:	SRC	P12931	453
3001	Q15303	ERBB4	Y1284	IVAENPEYLSEFS	Kinase 15:	LTK	P29376	452
3002	Q15303	ERBB4	Y1284	IVAENPEYLSEFS	Kinase 16:	ABL	P00519	447
3003	Q15303	ERBB4	Y1284	IVAENPEYLSEFS	Kinase 17:	IRR (INSRR)	P14616	446
3004	Q15303	ERBB4	Y1284	IVAENPEYLSEFS	Kinase 18:	RON	Q04912	446
3005	Q15303	ERBB4	Y1284	IVAENPEYLSEFS	Kinase 19:	YES1	P07947	445
3006	Q15303	ERBB4	Y1284	IVAENPEYLSEFS	Kinase 20:	LYN	P07948	445
3007	Q15303	ERBB4	Y1284	IVAENPEYLSEFS	Kinase 21:	CTK (MATK)	P42679	443
3008	Q15303	ERBB4	Y1284	IVAENPEYLSEFS	Kinase 22:	HCK	P08631	442
3009	Q15303	ERBB4	Y1284	IVAENPEYLSEFS	Kinase 23:	FYN	P06241	441
3010	Q15303	ERBB4	Y1284	IVAENPEYLSEFS	Kinase 24:	RYK	P34925	439
3011	Q15303	ERBB4	Y1284	IVAENPEYLSEFS	Kinase 25:	ZAP70	P43403	438
3037	Q05397	FAK	Y570	RYMEDSTYYKASK	Kinase 1:	FRK	P42685	351
3038	Q05397	FAK	Y570	RYMEDSTYYKASK	Kinase 2:	PYK2 (PTK2B)	Q14289	344
3039	Q05397	FAK	Y570	RYMEDSTYYKASK	Kinase 3:	SRM (SRMS)	Q9H3Y6	343
3040	Q05397	FAK	Y570	RYMEDSTYYKASK	Kinase 4:	TYK2	P29597	338
3041	Q05397	FAK	Y570	RYMEDSTYYKASK	Kinase 5:	TYRO3	Q06418	335
3042	Q05397	FAK	Y570	RYMEDSTYYKASK	Kinase 6:	JAK2	O60674	334
3043	Q05397	FAK	Y570	RYMEDSTYYKASK	Kinase 7:	EPHA10 (BI560547)	Q5JZY3	332
3044	Q05397	FAK	Y570	RYMEDSTYYKASK	Kinase 8:	EPHA1	P21709	329
3045	Q05397	FAK	Y570	RYMEDSTYYKASK	Kinase 9:	RYK	P34925	328
3046	Q05397	FAK	Y570	RYMEDSTYYKASK	Kinase 10:	ALK	Q9UM73	327
3047	Q05397	FAK	Y570	RYMEDSTYYKASK	Kinase 11:	FAK	Q05397	326
3048	Q05397	FAK	Y570	RYMEDSTYYKASK	Kinase 12:	FES	P07332	326
3049	Q05397	FAK	Y570	RYMEDSTYYKASK	Kinase 13:	Flt4 (VEGFR3)	P35918	323
3050	Q05397	FAK	Y570	RYMEDSTYYKASK	Kinase 14:	KDR	P35968	323
3051	Q05397	FAK	Y570	RYMEDSTYYKASK	Kinase 15:	FLT3	P36888	322
3052	Q05397	FAK	Y570	RYMEDSTYYKASK	Kinase 16:	IGF1R	P08069	322
3053	Q05397	FAK	Y570	RYMEDSTYYKASK	Kinase 17:	INSR	P06213	320
3054	Q05397	FAK	Y570	RYMEDSTYYKASK	Kinase 18:	CSK	P41240	319
3055	Q05397	FAK	Y570	RYMEDSTYYKASK	Kinase 19:	AXL	P30530	319
3056	Q05397	FAK	Y570	RYMEDSTYYKASK	Kinase 20:	ROR1	Q01973	319
3057	Q05397	FAK	Y570	RYMEDSTYYKASK	Kinase 21:	MET (HGF Receptor)	P08581	318
3058	Q05397	FAK	Y570	RYMEDSTYYKASK	Kinase 22:	LTK	P29376	318
3059	Q05397	FAK	Y570	RYMEDSTYYKASK	Kinase 23:	TXK	P42681	318
3060	Q05397	FAK	Y570	RYMEDSTYYKASK	Kinase 24:	EGFR	P00533	318
3061	Q05397	FAK	Y570	RYMEDSTYYKASK	Kinase 25:	ERBB3	P21860	316
3087	Q05397	FAK	Y576	RYMEDSTYYKASK	Kinase 1:	BRK	Q13882	618
3088	Q05397	FAK	Y576	RYMEDSTYYKASK	Kinase 2:	PYK2 (PTK2B)	Q14289	603
3089	Q05397	FAK	Y576	RYMEDSTYYKASK	Kinase 3:	CTK (MATK)	P42679	591
3090	Q05397	FAK	Y576	RYMEDSTYYKASK	Kinase 4:	ARG (ABL2)	P42684	589
3091	Q05397	FAK	Y576	RYMEDSTYYKASK	Kinase 5:	HCK	P08631	588
3092	Q05397	FAK	Y576	RYMEDSTYYKASK	Kinase 6:	ERBB3	P21860	586
3093	Q05397	FAK	Y576	RYMEDSTYYKASK	Kinase 7:	FAK	Q05397	580
3094	Q05397	FAK	Y576	RYMEDSTYYKASK	Kinase 8:	YES1	P07947	577
3095	Q05397	FAK	Y576	RYMEDSTYYKASK	Kinase 9:	BLK	P51451	575
3096	Q05397	FAK	Y576	RYMEDSTYYKASK	Kinase 10:	SRC	P12931	571
3097	Q05397	FAK	Y576	RYMEDSTYYKASK	Kinase 11:	LYN	P07948	571
3098	Q05397	FAK	Y576	RYMEDSTYYKASK	Kinase 12:	FYN	P06241	565
3099	Q05397	FAK	Y576	RYMEDSTYYKASK	Kinase 13:	SYK	P43405	565
3100	Q05397	FAK	Y576	RYMEDSTYYKASK	Kinase 14:	ZAP70	P43403	561
3101	Q05397	FAK	Y576	RYMEDSTYYKASK	Kinase 15:	CSK	P41240	561
3102	Q05397	FAK	Y576	RYMEDSTYYKASK	Kinase 16:	FGR	P09769	555
3103	Q05397	FAK	Y576	RYMEDSTYYKASK	Kinase 17:	SRM (SRMS)	Q9H3Y6	549
3104	Q05397	FAK	Y576	RYMEDSTYYKASK	Kinase 18:	FMS (CSF1R)	P07333	549
3105	Q05397	FAK	Y576	RYMEDSTYYKASK	Kinase 19:	FER	P16591	548
3106	Q05397	FAK	Y576	RYMEDSTYYKASK	Kinase 20:	ABL	P00519	545
3107	Q05397	FAK	Y576	RYMEDSTYYKASK	Kinase 21:	FRK	P42685	543
3108	Q05397	FAK	Y576	RYMEDSTYYKASK	Kinase 22:	PDGFRA	P16234	539
3109	Q05397	FAK	Y576	RYMEDSTYYKASK	Kinase 23:	FGFR4	P22455	538
3110	Q05397	FAK	Y576	RYMEDSTYYKASK	Kinase 24:	LCK	P06239	538
3111	Q05397	FAK	Y576	RYMEDSTYYKASK	Kinase 25:	AXL	P30530	537
3137	Q05397	FAK	Y577	RYMEDSTYYKASK	Kinase 1:	TRKC (NTRK3)	Q16288	397
3138	Q05397	FAK	Y577	RYMEDSTYYKASK	Kinase 2:	TRKB (NTRK2)	Q16620	393
3139	Q05397	FAK	Y577	RYMEDSTYYKASK	Kinase 3:	TRKA (NTRK1)	P04629	391
3140	Q05397	FAK	Y577	RYMEDSTYYKASK	Kinase 4:	SRM (SRMS)	Q9H3Y6	384
3141	Q05397	FAK	Y577	RYMEDSTYYKASK	Kinase 5:	FRK	P42685	379
3142	Q05397	FAK	Y577	RYMEDSTYYKASK	Kinase 6:	MET (HGF Receptor)	P08581	363
3143	Q05397	FAK	Y577	RYMEDSTYYKASK	Kinase 7:	ALK	Q9UM73	363
3144	Q05397	FAK	Y577	RYMEDSTYYKASK	Kinase 8:	INSR	P06213	353
3145	Q05397	FAK	Y577	RYMEDSTYYKASK	Kinase 9:	SYK	P43405	350
3146	Q05397	FAK	Y577	RYMEDSTYYKASK	Kinase 10:	IRR (INSRR)	P14616	349
3147	Q05397	FAK	Y577	RYMEDSTYYKASK	Kinase 11:	IGF1R	P08069	348
3148	Q05397	FAK	Y577	RYMEDSTYYKASK	Kinase 12:	AXL	P30530	348
3149	Q05397	FAK	Y577	RYMEDSTYYKASK	Kinase 13:	MER (MERTK)	Q12866	348
3150	Q05397	FAK	Y577	RYMEDSTYYKASK	Kinase 14:	ERBB3	P21860	347
3151	Q05397	FAK	Y577	RYMEDSTYYKASK	Kinase 15:	FES	P07332	347
3152	Q05397	FAK	Y577	RYMEDSTYYKASK	Kinase 16:	EPHA7	Q15375	347
3153	Q05397	FAK	Y577	RYMEDSTYYKASK	Kinase 17:	TXK	P42681	346
3154	Q05397	FAK	Y577	RYMEDSTYYKASK	Kinase 18:	LTK	P29376	346
3155	Q05397	FAK	Y577	RYMEDSTYYKASK	Kinase 19:	EPHA6	Q9UF33	346
3156	Q05397	FAK	Y577	RYMEDSTYYKASK	Kinase 20:	EPHA3	P29320	345
3157	Q05397	FAK	Y577	RYMEDSTYYKASK	Kinase 21:	ZAP70	P43403	343
3158	Q05397	FAK	Y577	RYMEDSTYYKASK	Kinase 22:	BTK	Q06187	343
3159	Q05397	FAK	Y577	RYMEDSTYYKASK	Kinase 23:	TYRO3	Q06418	342
3160	Q05397	FAK	Y577	RYMEDSTYYKASK	Kinase 24:	EPHA2	P29317	342
3161	Q05397	FAK	Y577	RYMEDSTYYKASK	Kinase 25:	EPHB2	P29323	341
3187	Q14289	PTK2B	Y573	RYIEDEDYYKASV	Kinase 1:	SRM (SRMS)	Q9H3Y6	364
3188	Q14289	PTK2B	Y573	RYIEDEDYYKASV	Kinase 2:	FRK	P42685	362
3189	Q14289	PTK2B	Y573	RYIEDEDYYKASV	Kinase 3:	PYK2 (PTK2B)	Q14289	351
3190	Q14289	PTK2B	Y573	RYIEDEDYYKASV	Kinase 4:	ERBB3	P21860	350
3191	Q14289	PTK2B	Y573	RYIEDEDYYKASV	Kinase 5:	EGFR	P00533	344
3192	Q14289	PTK2B	Y573	RYIEDEDYYKASV	Kinase 6:	ERBB2	P04626	340
3193	Q14289	PTK2B	Y573	RYIEDEDYYKASV	Kinase 7:	TYRO3	Q06418	339
3194	Q14289	PTK2B	Y573	RYIEDEDYYKASV	Kinase 8:	TXK	P42681	338
3195	Q14289	PTK2B	Y573	RYIEDEDYYKASV	Kinase 9:	FAK	Q05397	338
3196	Q14289	PTK2B	Y573	RYIEDEDYYKASV	Kinase 10:	ERBB4	Q15303	336
3197	Q14289	PTK2B	Y573	RYIEDEDYYKASV	Kinase 11:	KDR	P35968	335
3198	Q14289	PTK2B	Y573	RYIEDEDYYKASV	Kinase 12:	FES	P07332	331
3199	Q14289	PTK2B	Y573	RYIEDEDYYKASV	Kinase 13:	FLT3	P36888	331
3200	Q14289	PTK2B	Y573	RYIEDEDYYKASV	Kinase 14:	Flt4 (VEGFR3)	P35918	331
3201	Q14289	PTK2B	Y573	RYIEDEDYYKASV	Kinase 15:	ALK	Q9UM73	330
3202	Q14289	PTK2B	Y573	RYIEDEDYYKASV	Kinase 16:	INSR	P06213	329
3203	Q14289	PTK2B	Y573	RYIEDEDYYKASV	Kinase 17:	AXL	P30530	328
3204	Q14289	PTK2B	Y573	RYIEDEDYYKASV	Kinase 18:	TYK2	P29597	327
3205	Q14289	PTK2B	Y573	RYIEDEDYYKASV	Kinase 19:	BTK	Q06187	326
3206	Q14289	PTK2B	Y573	RYIEDEDYYKASV	Kinase 20:	ARG (ABL2)	P42684	326
3207	Q14289	PTK2B	Y573	RYIEDEDYYKASV	Kinase 21:	BMX	P51813	326
3208	Q14289	PTK2B	Y573	RYIEDEDYYKASV	Kinase 22:	ABL	P00519	326
3209	Q14289	PTK2B	Y573	RYIEDEDYYKASV	Kinase 23:	ITK	Q08881	324
3210	Q14289	PTK2B	Y573	RYIEDEDYYKASV	Kinase 24:	JAK2	O60674	323
3211	Q14289	PTK2B	Y573	RYIEDEDYYKASV	Kinase 25:	MER (MERTK)	Q12866	321
3237	Q14289	PTK2B	Y579	RYIEDEDYYKASV	Kinase 1:	PYK2 (PTK2B)	Q14289	700
3238	Q14289	PTK2B	Y579	RYIEDEDYYKASV	Kinase 2:	BRK	Q13882	683
3239	Q14289	PTK2B	Y579	RYIEDEDYYKASV	Kinase 3:	CTK (MATK)	P42679	670
3240	Q14289	PTK2B	Y579	RYIEDEDYYKASV	Kinase 4:	FAK	Q05397	666
3241	Q14289	PTK2B	Y579	RYIEDEDYYKASV	Kinase 5:	YES1	P07947	653
3242	Q14289	PTK2B	Y579	RYIEDEDYYKASV	Kinase 6:	ERBB3	P21860	649
3243	Q14289	PTK2B	Y579	RYIEDEDYYKASV	Kinase 7:	HCK	P08631	649
3244	Q14289	PTK2B	Y579	RYIEDEDYYKASV	Kinase 8:	SRC	P12931	642
3245	Q14289	PTK2B	Y579	RYIEDEDYYKASV	Kinase 9:	FYN	P06241	637
3246	Q14289	PTK2B	Y579	RYIEDEDYYKASV	Kinase 10:	ZAP70	P43403	634
3247	Q14289	PTK2B	Y579	RYIEDEDYYKASV	Kinase 11:	SYK	P43405	629
3248	Q14289	PTK2B	Y579	RYIEDEDYYKASV	Kinase 12:	FER	P16591	625
3249	Q14289	PTK2B	Y579	RYIEDEDYYKASV	Kinase 13:	CSK	P41240	625
3250	Q14289	PTK2B	Y579	RYIEDEDYYKASV	Kinase 14:	BLK	P51451	624
3251	Q14289	PTK2B	Y579	RYIEDEDYYKASV	Kinase 15:	LYN	P07948	620
3252	Q14289	PTK2B	Y579	RYIEDEDYYKASV	Kinase 16:	FGR	P09769	618
3253	Q14289	PTK2B	Y579	RYIEDEDYYKASV	Kinase 17:	ARG (ABL2)	P42684	618
3254	Q14289	PTK2B	Y579	RYIEDEDYYKASV	Kinase 18:	FGFR1	P11362	613
3255	Q14289	PTK2B	Y579	RYIEDEDYYKASV	Kinase 19:	LCK	P06239	611
3256	Q14289	PTK2B	Y579	RYIEDEDYYKASV	Kinase 20:	FGFR4	P22455	608
3257	Q14289	PTK2B	Y579	RYIEDEDYYKASV	Kinase 21:	ALK	Q9UM73	600
3258	Q14289	PTK2B	Y579	RYIEDEDYYKASV	Kinase 22:	PDGFRA	P16234	596
3259	Q14289	PTK2B	Y579	RYIEDEDYYKASV	Kinase 23:	FGFR2	P21802	593
3260	Q14289	PTK2B	Y579	RYIEDEDYYKASV	Kinase 24:	FGFR3	P22607	593
3261	Q14289	PTK2B	Y579	RYIEDEDYYKASV	Kinase 25:	AXL	P30530	587
3287	Q14289	PTK2B	Y580	RYIEDEDYYKASV	Kinase 1:	FRK	P42685	477
3288	Q14289	PTK2B	Y580	RYIEDEDYYKASV	Kinase 2:	SYK	P43405	461
3289	Q14289	PTK2B	Y580	RYIEDEDYYKASV	Kinase 3:	TXK	P42681	461
3290	Q14289	PTK2B	Y580	RYIEDEDYYKASV	Kinase 4:	TRKB (NTRK2)	Q16620	459
3291	Q14289	PTK2B	Y580	RYIEDEDYYKASV	Kinase 5:	TRKC (NTRK3)	Q16288	456
3292	Q14289	PTK2B	Y580	RYIEDEDYYKASV	Kinase 6:	TEC	P42680	448
3293	Q14289	PTK2B	Y580	RYIEDEDYYKASV	Kinase 7:	ZAP70	P43403	447
3294	Q14289	PTK2B	Y580	RYIEDEDYYKASV	Kinase 8:	ERBB3	P21860	440
3295	Q14289	PTK2B	Y580	RYIEDEDYYKASV	Kinase 9:	CSK	P41240	440
3296	Q14289	PTK2B	Y580	RYIEDEDYYKASV	Kinase 10:	SRM (SRMS)	Q9H3Y6	437
3297	Q14289	PTK2B	Y580	RYIEDEDYYKASV	Kinase 11:	ITK	Q08881	435
3298	Q14289	PTK2B	Y580	RYIEDEDYYKASV	Kinase 12:	ALK	Q9UM73	434
3299	Q14289	PTK2B	Y580	RYIEDEDYYKASV	Kinase 13:	BMX	P51813	434
3300	Q14289	PTK2B	Y580	RYIEDEDYYKASV	Kinase 14:	TRKA (NTRK1)	P04629	431
3301	Q14289	PTK2B	Y580	RYIEDEDYYKASV	Kinase 15:	CTK (MATK)	P42679	429
3302	Q14289	PTK2B	Y580	RYIEDEDYYKASV	Kinase 16:	EPHA8	P29322	428
3303	Q14289	PTK2B	Y580	RYIEDEDYYKASV	Kinase 17:	LTK	P29376	426
3304	Q14289	PTK2B	Y580	RYIEDEDYYKASV	Kinase 18:	HCK	P08631	426
3305	Q14289	PTK2B	Y580	RYIEDEDYYKASV	Kinase 19:	PYK2 (PTK2B)	Q14289	425
3306	Q14289	PTK2B	Y580	RYIEDEDYYKASV	Kinase 20:	BLK	P51451	424
3307	Q14289	PTK2B	Y580	RYIEDEDYYKASV	Kinase 21:	LCK	P06239	423
3308	Q14289	PTK2B	Y580	RYIEDEDYYKASV	Kinase 22:	KIT	P10721	422
3309	Q14289	PTK2B	Y580	RYIEDEDYYKASV	Kinase 23:	AXL	P30530	422
3310	Q14289	PTK2B	Y580	RYIEDEDYYKASV	Kinase 24:	FAK	Q05397	421
3311	Q14289	PTK2B	Y580	RYIEDEDYYKASV	Kinase 25:	EPHA7	Q15375	418
3337	P16591	FER	Y714	RQEDGGVYSSSGL	Kinase 1:	SRM (SRMS)	Q9H3Y6	444
3338	P16591	FER	Y714	RQEDGGVYSSSGL	Kinase 2:	FRK	P42685	420
3339	P16591	FER	Y714	RQEDGGVYSSSGL	Kinase 3:	TRKC (NTRK3)	Q16288	397
3340	P16591	FER	Y714	RQEDGGVYSSSGL	Kinase 4:	TRKB (NTRK2)	Q16620	388
3341	P16591	FER	Y714	RQEDGGVYSSSGL	Kinase 5:	TRKA (NTRK1)	P04629	385
3342	P16591	FER	Y714	RQEDGGVYSSSGL	Kinase 6:	ALK	Q9UM73	375
3343	P16591	FER	Y714	RQEDGGVYSSSGL	Kinase 7:	AXL	P30530	373
3344	P16591	FER	Y714	RQEDGGVYSSSGL	Kinase 8:	TYRO3	Q06418	368
3345	P16591	FER	Y714	RQEDGGVYSSSGL	Kinase 9:	MER (MERTK)	Q12866	368
3346	P16591	FER	Y714	RQEDGGVYSSSGL	Kinase 10:	SYK	P43405	365
3347	P16591	FER	Y714	RQEDGGVYSSSGL	Kinase 11:	TXK	P42681	365
3348	P16591	FER	Y714	RQEDGGVYSSSGL	Kinase 12:	RON	Q04912	364
3349	P16591	FER	Y714	RQEDGGVYSSSGL	Kinase 13:	INSR	P06213	360
3350	P16591	FER	Y714	RQEDGGVYSSSGL	Kinase 14:	ARG (ABL2)	P42684	358
3351	P16591	FER	Y714	RQEDGGVYSSSGL	Kinase 15:	LTK	P29376	357
3352	P16591	FER	Y714	RQEDGGVYSSSGL	Kinase 16:	ABL	P00519	356
3353	P16591	FER	Y714	RQEDGGVYSSSGL	Kinase 17:	FES	P07332	354
3354	P16591	FER	Y714	RQEDGGVYSSSGL	Kinase 18:	RYK	P34925	353
3355	P16591	FER	Y714	RQEDGGVYSSSGL	Kinase 19:	IGF1R	P08069	353
3356	P16591	FER	Y714	RQEDGGVYSSSGL	Kinase 20:	BMX	P51813	352
3357	P16591	FER	Y714	RQEDGGVYSSSGL	Kinase 21:	EGFR	P00533	349
3358	P16591	FER	Y714	RQEDGGVYSSSGL	Kinase 22:	BTK	Q06187	348
3359	P16591	FER	Y714	RQEDGGVYSSSGL	Kinase 23:	ERBB3	P21860	348
3360	P16591	FER	Y714	RQEDGGVYSSSGL	Kinase 24:	BRK	Q13882	347
3361	P16591	FER	Y714	RQEDGGVYSSSGL	Kinase 25:	FGR	P09769	347
3387	P07332	FES	Y713	REEADGVYAASGG	Kinase 1:	FRK	P42685	545
3388	P07332	FES	Y713	REEADGVYAASGG	Kinase 2:	SRM (SRMS)	Q9H3Y6	534
3389	P07332	FES	Y713	REEADGVYAASGG	Kinase 3:	HCK	P08631	529
3390	P07332	FES	Y713	REEADGVYAASGG	Kinase 4:	SYK	P43405	529
3391	P07332	FES	Y713	REEADGVYAASGG	Kinase 5:	BLK	P51451	521
3392	P07332	FES	Y713	REEADGVYAASGG	Kinase 6:	BRK	Q13882	512
3393	P07332	FES	Y713	REEADGVYAASGG	Kinase 7:	SRC	P12931	511
3394	P07332	FES	Y713	REEADGVYAASGG	Kinase 8:	LYN	P07948	503
3395	P07332	FES	Y713	REEADGVYAASGG	Kinase 9:	LCK	P06239	502
3396	P07332	FES	Y713	REEADGVYAASGG	Kinase 10:	AXL	P30530	502
3397	P07332	FES	Y713	REEADGVYAASGG	Kinase 11:	YES1	P07947	498
3398	P07332	FES	Y713	REEADGVYAASGG	Kinase 12:	FYN	P06241	497
3399	P07332	FES	Y713	REEADGVYAASGG	Kinase 13:	CTK (MATK)	P42679	493
3400	P07332	FES	Y713	REEADGVYAASGG	Kinase 14:	ERBB3	P21860	490
3401	P07332	FES	Y713	REEADGVYAASGG	Kinase 15:	ARG (ABL2)	P42684	489
3402	P07332	FES	Y713	REEADGVYAASGG	Kinase 16:	ABL	P00519	484
3403	P07332	FES	Y713	REEADGVYAASGG	Kinase 17:	PDGFRA	P16234	483
3404	P07332	FES	Y713	REEADGVYAASGG	Kinase 18:	ZAP70	P43403	480
3405	P07332	FES	Y713	REEADGVYAASGG	Kinase 19:	PYK2 (PTK2B)	Q14289	476
3406	P07332	FES	Y713	REEADGVYAASGG	Kinase 20:	KIT	P10721	473
3407	P07332	FES	Y713	REEADGVYAASGG	Kinase 21:	MER (MERTK)	Q12866	473
3408	P07332	FES	Y713	REEADGVYAASGG	Kinase 22:	FGR	P09769	473
3409	P07332	FES	Y713	REEADGVYAASGG	Kinase 23:	ALK	Q9UM73	472
3410	P07332	FES	Y713	REEADGVYAASGG	Kinase 24:	FER	P16591	471
3411	P07332	FES	Y713	REEADGVYAASGG	Kinase 25:	TXK	P42681	471
3437	P11362	FGFR1	Y766	TSNQEYLDLSMPL	Kinase 1:	MER (MERTK)	Q12866	376
3438	P11362	FGFR1	Y766	TSNQEYLDLSMPL	Kinase 2:	TYRO3	Q06418	368
3439	P11362	FGFR1	Y766	TSNQEYLDLSMPL	Kinase 3:	FGFR4	P22455	358
3440	P11362	FGFR1	Y766	TSNQEYLDLSMPL	Kinase 4:	AXL	P30530	353
3441	P11362	FGFR1	Y766	TSNQEYLDLSMPL	Kinase 5:	ZAP70	P43403	350
3442	P11362	FGFR1	Y766	TSNQEYLDLSMPL	Kinase 6:	ERBB2	P04626	350
3443	P11362	FGFR1	Y766	TSNQEYLDLSMPL	Kinase 7:	CSK	P41240	348
3444	P11362	FGFR1	Y766	TSNQEYLDLSMPL	Kinase 8:	MET (HGF Receptor)	P08581	345
3445	P11362	FGFR1	Y766	TSNQEYLDLSMPL	Kinase 9:	FLT3	P36888	344
3446	P11362	FGFR1	Y766	TSNQEYLDLSMPL	Kinase 10:	ERBB4	Q15303	343
3447	P11362	FGFR1	Y766	TSNQEYLDLSMPL	Kinase 11:	FGFR2	P21802	342
3448	P11362	FGFR1	Y766	TSNQEYLDLSMPL	Kinase 12:	FGFR3	P22607	342
3449	P11362	FGFR1	Y766	TSNQEYLDLSMPL	Kinase 13:	JAK2	O60674	341
3450	P11362	FGFR1	Y766	TSNQEYLDLSMPL	Kinase 14:	FAK	Q05397	338
3451	P11362	FGFR1	Y766	TSNQEYLDLSMPL	Kinase 15:	ALK	Q9UM73	337
3452	P11362	FGFR1	Y766	TSNQEYLDLSMPL	Kinase 16:	RYK	P34925	337
3453	P11362	FGFR1	Y766	TSNQEYLDLSMPL	Kinase 17:	FGFR1	P11362	337
3454	P11362	FGFR1	Y766	TSNQEYLDLSMPL	Kinase 18:	EGFR	P00533	336
3455	P11362	FGFR1	Y766	TSNQEYLDLSMPL	Kinase 19:	SYK	P43405	336
3456	P11362	FGFR1	Y766	TSNQEYLDLSMPL	Kinase 20:	BRK	Q13882	335
3457	P11362	FGFR1	Y766	TSNQEYLDLSMPL	Kinase 21:	CCK4 (PTK7)	Q13308	331
3458	P11362	FGFR1	Y766	TSNQEYLDLSMPL	Kinase 22:	LMR3 (KIAA1883)	Q96Q04	331
3459	P11362	FGFR1	Y766	TSNQEYLDLSMPL	Kinase 23:	FMS (CSF1R)	P07333	330
3460	P11362	FGFR1	Y766	TSNQEYLDLSMPL	Kinase 24:	BTK	Q06187	329
3461	P11362	FGFR1	Y766	TSNQEYLDLSMPL	Kinase 25:	FES	P07332	329
3487	P21802	FGFR2	Y769	TLTTNEEYLDLSQ	Kinase 1:	TYRO3	Q06418	351
3488	P21802	FGFR2	Y769	TLTTNEEYLDLSQ	Kinase 2:	ZAP70	P43403	340
3489	P21802	FGFR2	Y769	TLTTNEEYLDLSQ	Kinase 3:	MER (MERTK)	Q12866	339
3490	P21802	FGFR2	Y769	TLTTNEEYLDLSQ	Kinase 4:	ALK	Q9UM73	336
3491	P21802	FGFR2	Y769	TLTTNEEYLDLSQ	Kinase 5:	FGFR4	P22455	335
3492	P21802	FGFR2	Y769	TLTTNEEYLDLSQ	Kinase 6:	ERBB2	P04626	333
3493	P21802	FGFR2	Y769	TLTTNEEYLDLSQ	Kinase 7:	AXL	P30530	332
3494	P21802	FGFR2	Y769	TLTTNEEYLDLSQ	Kinase 8:	FAK	Q05397	330
3495	P21802	FGFR2	Y769	TLTTNEEYLDLSQ	Kinase 9:	ERBB4	Q15303	327
3496	P21802	FGFR2	Y769	TLTTNEEYLDLSQ	Kinase 10:	CSK	P41240	327
3497	P21802	FGFR2	Y769	TLTTNEEYLDLSQ	Kinase 11:	BRK	Q13882	326
3498	P21802	FGFR2	Y769	TLTTNEEYLDLSQ	Kinase 12:	LTK	P29376	322
3499	P21802	FGFR2	Y769	TLTTNEEYLDLSQ	Kinase 13:	EGFR	P00533	321
3500	P21802	FGFR2	Y769	TLTTNEEYLDLSQ	Kinase 14:	SYK	P43405	321
3501	P21802	FGFR2	Y769	TLTTNEEYLDLSQ	Kinase 15:	FES	P07332	318
3502	P21802	FGFR2	Y769	TLTTNEEYLDLSQ	Kinase 16:	FGFR2	P21802	318
3503	P21802	FGFR2	Y769	TLTTNEEYLDLSQ	Kinase 17:	FGFR3	P22607	318
3504	P21802	FGFR2	Y769	TLTTNEEYLDLSQ	Kinase 18:	FLT3	P36888	316
3505	P21802	FGFR2	Y769	TLTTNEEYLDLSQ	Kinase 19:	FGFR1	P11362	315
3506	P21802	FGFR2	Y769	TLTTNEEYLDLSQ	Kinase 20:	TXK	P42681	315
3507	P21802	FGFR2	Y769	TLTTNEEYLDLSQ	Kinase 21:	MET (HGF Receptor)	P08581	315
3508	P21802	FGFR2	Y769	TLTTNEEYLDLSQ	Kinase 22:	RET	P07949	315
3509	P21802	FGFR2	Y769	TLTTNEEYLDLSQ	Kinase 23:	TEC	P42680	314
3510	P21802	FGFR2	Y769	TLTTNEEYLDLSQ	Kinase 24:	RYK	P34925	314
3511	P21802	FGFR2	Y769	TLTTNEEYLDLSQ	Kinase 25:	PYK2 (PTK2B)	Q14289	313
3526	P22607	FGFR3	Y760	TVTSTDEYLDLSA	Kinase 1:	ZAP70	P43403	455
3527	P22607	FGFR3	Y760	TVTSTDEYLDLSA	Kinase 2:	SYK	P43405	443
3528	P22607	FGFR3	Y760	TVTSTDEYLDLSA	Kinase 3:	TEC	P42680	443
3529	P22607	FGFR3	Y760	TVTSTDEYLDLSA	Kinase 4:	CSK	P41240	435
3530	P22607	FGFR3	Y760	TVTSTDEYLDLSA	Kinase 5:	FGFR4	P22455	434
3531	P22607	FGFR3	Y760	TVTSTDEYLDLSA	Kinase 6:	TXK	P42681	427
3532	P22607	FGFR3	Y760	TVTSTDEYLDLSA	Kinase 7:	AXL	P30530	426
3533	P22607	FGFR3	Y760	TVTSTDEYLDLSA	Kinase 8:	ALK	Q9UM73	422
3534	P22607	FGFR3	Y760	TVTSTDEYLDLSA	Kinase 9:	FRK	P42685	420
3535	P22607	FGFR3	Y760	TVTSTDEYLDLSA	Kinase 10:	PYK2 (PTK2B)	Q14289	417
3536	P22607	FGFR3	Y760	TVTSTDEYLDLSA	Kinase 11:	MER (MERTK)	Q12866	417
3537	P22607	FGFR3	Y760	TVTSTDEYLDLSA	Kinase 12:	CTK (MATK)	P42679	416
3538	P22607	FGFR3	Y760	TVTSTDEYLDLSA	Kinase 13:	FGFR2	P21802	416
3539	P22607	FGFR3	Y760	TVTSTDEYLDLSA	Kinase 14:	FGFR3	P22607	416
3540	P22607	FGFR3	Y760	TVTSTDEYLDLSA	Kinase 15:	FAK	Q05397	415
3541	P22607	FGFR3	Y760	TVTSTDEYLDLSA	Kinase 16:	FGFR1	P11362	414
3542	P22607	FGFR3	Y760	TVTSTDEYLDLSA	Kinase 17:	KIT	P10721	414
3543	P22607	FGFR3	Y760	TVTSTDEYLDLSA	Kinase 18:	ITK	Q08881	413
3544	P22607	FGFR3	Y760	TVTSTDEYLDLSA	Kinase 19:	ERBB3	P21860	411
3545	P22607	FGFR3	Y760	TVTSTDEYLDLSA	Kinase 20:	YES1	P07947	411
3546	P22607	FGFR3	Y760	TVTSTDEYLDLSA	Kinase 21:	TYRO3	Q06418	410
3547	P22607	FGFR3	Y760	TVTSTDEYLDLSA	Kinase 22:	CCK4 (PTK7)	Q13308	408
3548	P22607	FGFR3	Y760	TVTSTDEYLDLSA	Kinase 23:	BMX	P51813	408
3549	P22607	FGFR3	Y760	TVTSTDEYLDLSA	Kinase 24:	LTK	P29376	407
3550	P22607	FGFR3	Y760	TVTSTDEYLDLSA	Kinase 25:	LYN	P07948	406
3576	P42685	FRK	Y387	KVDNEDIYESRHE	Kinase 1:	SYK	P43405	520
3577	P42685	FRK	Y387	KVDNEDIYESRHE	Kinase 2:	ZAP70	P43403	517
3578	P42685	FRK	Y387	KVDNEDIYESRHE	Kinase 3:	ARG (ABL2)	P42684	517
3579	P42685	FRK	Y387	KVDNEDIYESRHE	Kinase 4:	ABL	P00519	517
3580	P42685	FRK	Y387	KVDNEDIYESRHE	Kinase 5:	BLK	P51451	506
3581	P42685	FRK	Y387	KVDNEDIYESRHE	Kinase 6:	FRK	P42685	505
3582	P42685	FRK	Y387	KVDNEDIYESRHE	Kinase 7:	HCK	P08631	503
3583	P42685	FRK	Y387	KVDNEDIYESRHE	Kinase 8:	LCK	P06239	501
3584	P42685	FRK	Y387	KVDNEDIYESRHE	Kinase 9:	FGR	P09769	499
3585	P42685	FRK	Y387	KVDNEDIYESRHE	Kinase 10:	TEC	P42680	498
3586	P42685	FRK	Y387	KVDNEDIYESRHE	Kinase 11:	SRC	P12931	496
3587	P42685	FRK	Y387	KVDNEDIYESRHE	Kinase 12:	YES1	P07947	495
3588	P42685	FRK	Y387	KVDNEDIYESRHE	Kinase 13:	BMX	P51813	494
3589	P42685	FRK	Y387	KVDNEDIYESRHE	Kinase 14:	LYN	P07948	492
3590	P42685	FRK	Y387	KVDNEDIYESRHE	Kinase 15:	ERBB3	P21860	489
3591	P42685	FRK	Y387	KVDNEDIYESRHE	Kinase 16:	TXK	P42681	489
3592	P42685	FRK	Y387	KVDNEDIYESRHE	Kinase 17:	INSR	P06213	483
3593	P42685	FRK	Y387	KVDNEDIYESRHE	Kinase 18:	PYK2 (PTK2B)	Q14289	477
3594	P42685	FRK	Y387	KVDNEDIYESRHE	Kinase 19:	CTK (MATK)	P42679	477
3595	P42685	FRK	Y387	KVDNEDIYESRHE	Kinase 20:	RON	Q04912	476
3596	P42685	FRK	Y387	KVDNEDIYESRHE	Kinase 21:	IGF1R	P08069	473
3597	P42685	FRK	Y387	KVDNEDIYESRHE	Kinase 22:	SRM (SRMS)	Q9H3Y6	471
3598	P42685	FRK	Y387	KVDNEDIYESRHE	Kinase 23:	ALK	Q9UM73	471
3599	P42685	FRK	Y387	KVDNEDIYESRHE	Kinase 24:	FYN	P06241	466
3600	P42685	FRK	Y387	KVDNEDIYESRHE	Kinase 25:	BRK	Q13882	465
3626	P06241	FYN	Y531	TATEPQYQPGENL	Kinase 1:	EGFR	P00533	362
3627	P06241	FYN	Y531	TATEPQYQPGENL	Kinase 2:	ERBB3	P21860	358
3628	P06241	FYN	Y531	TATEPQYQPGENL	Kinase 3:	ERBB2	P04626	356
3629	P06241	FYN	Y531	TATEPQYQPGENL	Kinase 4:	ERBB4	Q15303	351
3630	P06241	FYN	Y531	TATEPQYQPGENL	Kinase 5:	ATR	Q13535	340
3631	P06241	FYN	Y531	TATEPQYQPGENL	Kinase 6:	TRKC (NTRK3)	Q16288	339
3632	P06241	FYN	Y531	TATEPQYQPGENL	Kinase 7:	BMX	P51813	338
3633	P06241	FYN	Y531	TATEPQYQPGENL	Kinase 8:	ARG (ABL2)	P42684	338
3634	P06241	FYN	Y531	TATEPQYQPGENL	Kinase 9:	TXK	P42681	337
3635	P06241	FYN	Y531	TATEPQYQPGENL	Kinase 10:	TRKB (NTRK2)	Q16620	337
3636	P06241	FYN	Y531	TATEPQYQPGENL	Kinase 11:	ITK	Q08881	336
3637	P06241	FYN	Y531	TATEPQYQPGENL	Kinase 12:	ABL	P00519	332
3638	P06241	FYN	Y531	TATEPQYQPGENL	Kinase 13:	LTK	P29376	329
3639	P06241	FYN	Y531	TATEPQYQPGENL	Kinase 14:	TRKA (NTRK1)	P04629	329
3640	P06241	FYN	Y531	TATEPQYQPGENL	Kinase 15:	SYK	P43405	329
3641	P06241	FYN	Y531	TATEPQYQPGENL	Kinase 16:	RON	Q04912	328
3642	P06241	FYN	Y531	TATEPQYQPGENL	Kinase 17:	FAK	Q05397	327
3643	P06241	FYN	Y531	TATEPQYQPGENL	Kinase 18:	PYK2 (PTK2B)	Q14289	326
3644	P06241	FYN	Y531	TATEPQYQPGENL	Kinase 19:	ALK	Q9UM73	325
3645	P06241	FYN	Y531	TATEPQYQPGENL	Kinase 20:	AXL	P30530	325
3646	P06241	FYN	Y531	TATEPQYQPGENL	Kinase 21:	FLT3	P36888	325
3647	P06241	FYN	Y531	TATEPQYQPGENL	Kinase 22:	FGFR4	P22455	323
3648	P06241	FYN	Y531	TATEPQYQPGENL	Kinase 23:	BTK	Q06187	323
3649	P06241	FYN	Y531	TATEPQYQPGENL	Kinase 24:	RET	P07949	323
3650	P06241	FYN	Y531	TATEPQYQPGENL	Kinase 25:	CSK	P41240	322
3676	Q13480	GAB1	Y627	DKQVEYLDLDL	Kinase 1:	EGFR	P00533	421
3677	Q13480	GAB1	Y627	DKQVEYLDLDL	Kinase 2:	MER (MERTK)	Q12866	416
3678	Q13480	GAB1	Y627	DKQVEYLDLDL	Kinase 3:	ABL	P00519	411
3679	Q13480	GAB1	Y627	DKQVEYLDLDL	Kinase 4:	ERBB4	Q15303	410
3680	Q13480	GAB1	Y627	DKQVEYLDLDL	Kinase 5:	ERBB2	P04626	409
3681	Q13480	GAB1	Y627	DKQVEYLDLDL	Kinase 6:	ARG (ABL2)	P42684	407
3682	Q13480	GAB1	Y627	DKQVEYLDLDL	Kinase 7:	TYRO3	Q06418	406
3683	Q13480	GAB1	Y627	DKQVEYLDLDL	Kinase 8:	ZAP70	P43403	403
3684	Q13480	GAB1	Y627	DKQVEYLDLDL	Kinase 9:	AXL	P30530	400
3685	Q13480	GAB1	Y627	DKQVEYLDLDL	Kinase 10:	FAK	Q05397	386
3686	Q13480	GAB1	Y627	DKQVEYLDLDL	Kinase 11:	FMS (CSF1R)	P07333	386
3687	Q13480	GAB1	Y627	DKQVEYLDLDL	Kinase 12:	INSR	P06213	386
3688	Q13480	GAB1	Y627	DKQVEYLDLDL	Kinase 13:	BMX	P51813	385
3689	Q13480	GAB1	Y627	DKQVEYLDLDL	Kinase 14:	RYK	P34925	384
3690	Q13480	GAB1	Y627	DKQVEYLDLDL	Kinase 15:	BRK	Q13882	379
3691	Q13480	GAB1	Y627	DKQVEYLDLDL	Kinase 16:	SYK	P43405	378
3692	Q13480	GAB1	Y627	DKQVEYLDLDL	Kinase 17:	FLT3	P36888	376
3693	Q13480	GAB1	Y627	DKQVEYLDLDL	Kinase 18:	IGF1R	P08069	375
3694	Q13480	GAB1	Y627	DKQVEYLDLDL	Kinase 19:	TXK	P42681	373
3695	Q13480	GAB1	Y627	DKQVEYLDLDL	Kinase 20:	ALK	Q9UM73	370
3696	Q13480	GAB1	Y627	DKQVEYLDLDL	Kinase 21:	FYN	P06241	369
3697	Q13480	GAB1	Y627	DKQVEYLDLDL	Kinase 22:	IRR (INSRR)	P14616	368
3698	Q13480	GAB1	Y627	DKQVEYLDLDL	Kinase 23:	FGFR4	P22455	368
3699	Q13480	GAB1	Y627	DKQVEYLDLDL	Kinase 24:	FGR	P09769	366
3700	Q13480	GAB1	Y627	DKQVEYLDLDL	Kinase 25:	RET	P07949	365
3726	Q9UQC2	Gab2	Y643	DEKVDYVQVDK	Kinase 1:	BRK	Q13882	666
3727	Q9UQC2	Gab2	Y643	DEKVDYVQVDK	Kinase 2:	ARG (ABL2)	P42684	656
3728	Q9UQC2	Gab2	Y643	DEKVDYVQVDK	Kinase 3:	ERBB3	P21860	639
3729	Q9UQC2	Gab2	Y643	DEKVDYVQVDK	Kinase 4:	YES1	P07947	635
3730	Q9UQC2	Gab2	Y643	DEKVDYVQVDK	Kinase 5:	SYK	P43405	633
3731	Q9UQC2	Gab2	Y643	DEKVDYVQVDK	Kinase 6:	HCK	P08631	633
3732	Q9UQC2	Gab2	Y643	DEKVDYVQVDK	Kinase 7:	ZAP70	P43403	633
3733	Q9UQC2	Gab2	Y643	DEKVDYVQVDK	Kinase 8:	ALK	Q9UM73	631
3734	Q9UQC2	Gab2	Y643	DEKVDYVQVDK	Kinase 9:	SRC	P12931	630
3735	Q9UQC2	Gab2	Y643	DEKVDYVQVDK	Kinase 10:	FAK	Q05397	630
3736	Q9UQC2	Gab2	Y643	DEKVDYVQVDK	Kinase 11:	BLK	P51451	626
3737	Q9UQC2	Gab2	Y643	DEKVDYVQVDK	Kinase 12:	LYN	P07948	625
3738	Q9UQC2	Gab2	Y643	DEKVDYVQVDK	Kinase 13:	FYN	P06241	624
3739	Q9UQC2	Gab2	Y643	DEKVDYVQVDK	Kinase 14:	FER	P16591	624
3740	Q9UQC2	Gab2	Y643	DEKVDYVQVDK	Kinase 15:	ABL	P00519	619
3741	Q9UQC2	Gab2	Y643	DEKVDYVQVDK	Kinase 16:	PYK2 (PTK2B)	Q14289	614
3742	Q9UQC2	Gab2	Y643	DEKVDYVQVDK	Kinase 17:	LTK	P29376	613
3743	Q9UQC2	Gab2	Y643	DEKVDYVQVDK	Kinase 18:	BMX	P51813	605
3744	Q9UQC2	Gab2	Y643	DEKVDYVQVDK	Kinase 19:	CTK (MATK)	P42679	598
3745	Q9UQC2	Gab2	Y643	DEKVDYVQVDK	Kinase 20:	EGFR	P00533	596
3746	Q9UQC2	Gab2	Y643	DEKVDYVQVDK	Kinase 21:	EPHA3	P29320	594
3747	Q9UQC2	Gab2	Y643	DEKVDYVQVDK	Kinase 22:	EPHA6	Q9UF33	594
3748	Q9UQC2	Gab2	Y643	DEKVDYVQVDK	Kinase 23:	EPHA7	Q15375	594
3749	Q9UQC2	Gab2	Y643	DEKVDYVQVDK	Kinase 24:	EPHA4	P54764	592
3750	Q9UQC2	Gab2	Y643	DEKVDYVQVDK	Kinase 25:	EPHA5	P54756	592
3776	P49841	GSK3B	Y216	GEPNVSYISSRYY	Kinase 1:	SRM (SRMS)	Q9H3Y6	437
3777	P49841	GSK3B	Y216	GEPNVSYISSRYY	Kinase 2:	FRK	P42685	434
3778	P49841	GSK3B	Y216	GEPNVSYISSRYY	Kinase 3:	MER (MERTK)	Q12866	412
3779	P49841	GSK3B	Y216	GEPNVSYISSRYY	Kinase 4:	ARG (ABL2)	P42684	411
3780	P49841	GSK3B	Y216	GEPNVSYISSRYY	Kinase 5:	BRK	Q13882	407
3781	P49841	GSK3B	Y216	GEPNVSYISSRYY	Kinase 6:	ABL	P00519	406
3782	P49841	GSK3B	Y216	GEPNVSYISSRYY	Kinase 7:	AXL	P30530	404
3783	P49841	GSK3B	Y216	GEPNVSYISSRYY	Kinase 8:	EGFR	P00533	402
3784	P49841	GSK3B	Y216	GEPNVSYISSRYY	Kinase 9:	ERBB2	P04626	400
3785	P49841	GSK3B	Y216	GEPNVSYISSRYY	Kinase 10:	FMS (CSF1R)	P07333	399
3786	P49841	GSK3B	Y216	GEPNVSYISSRYY	Kinase 11:	TRKB (NTRK2)	Q16620	398
3787	P49841	GSK3B	Y216	GEPNVSYISSRYY	Kinase 12:	ERBB4	Q15303	396
3788	P49841	GSK3B	Y216	GEPNVSYISSRYY	Kinase 13:	TXK	P42681	396
3789	P49841	GSK3B	Y216	GEPNVSYISSRYY	Kinase 14:	TYRO3	Q06418	396
3790	P49841	GSK3B	Y216	GEPNVSYISSRYY	Kinase 15:	SYK	P43405	396
3791	P49841	GSK3B	Y216	GEPNVSYISSRYY	Kinase 16:	ZAP70	P43403	393
3792	P49841	GSK3B	Y216	GEPNVSYISSRYY	Kinase 17:	ALK	Q9UM73	393
3793	P49841	GSK3B	Y216	GEPNVSYISSRYY	Kinase 18:	ERBB3	P21860	393
3794	P49841	GSK3B	Y216	GEPNVSYISSRYY	Kinase 19:	CSK	P41240	393
3795	P49841	GSK3B	Y216	GEPNVSYISSRYY	Kinase 20:	BMX	P51813	392
3796	P49841	GSK3B	Y216	GEPNVSYISSRYY	Kinase 21:	LCK	P06239	388
3797	P49841	GSK3B	Y216	GEPNVSYISSRYY	Kinase 22:	BTK	Q06187	388
3798	P49841	GSK3B	Y216	GEPNVSYISSRYY	Kinase 23:	TRKA (NTRK1)	P04629	384
3799	P49841	GSK3B	Y216	GEPNVSYISSRYY	Kinase 24:	RYK	P34925	384
3800	P49841	GSK3B	Y216	GEPNVSYISSRYY	Kinase 25:	FLT3	P36888	383
3826	P49841	GSK3B	Y221	GEPNVSYISSRYY	Kinase 1:	SRM (SRMS)	Q9H3Y6	341
3827	P49841	GSK3B	Y221	GEPNVSYISSRYY	Kinase 2:	FLT1	P17948	337
3828	P49841	GSK3B	Y221	GEPNVSYISSRYY	Kinase 3:	JAK2	O60674	336
3829	P49841	GSK3B	Y221	GEPNVSYISSRYY	Kinase 4:	SYK	P43405	336
3830	P49841	GSK3B	Y221	GEPNVSYISSRYY	Kinase 5:	FRK	P42685	334
3831	P49841	GSK3B	Y221	GEPNVSYISSRYY	Kinase 6:	KDR	P35968	334
3832	P49841	GSK3B	Y221	GEPNVSYISSRYY	Kinase 7:	ITK	Q08881	331
3833	P49841	GSK3B	Y221	GEPNVSYISSRYY	Kinase 8:	Flt4 (VEGFR3)	P35918	330
3834	P49841	GSK3B	Y221	GEPNVSYISSRYY	Kinase 9:	JAK1_d2	P52332	330
3835	P49841	GSK3B	Y221	GEPNVSYISSRYY	Kinase 10:	ZAP70	P43403	327
3836	P49841	GSK3B	Y221	GEPNVSYISSRYY	Kinase 11:	FLT3	P36888	327
3837	P49841	GSK3B	Y221	GEPNVSYISSRYY	Kinase 12:	TYRO3	Q06418	323
3838	P49841	GSK3B	Y221	GEPNVSYISSRYY	Kinase 13:	PYK2 (PTK2B)	Q14289	322
3839	P49841	GSK3B	Y221	GEPNVSYISSRYY	Kinase 14:	ALK	Q9UM73	322
3840	P49841	GSK3B	Y221	GEPNVSYISSRYY	Kinase 15:	BRK	Q13882	321
3841	P49841	GSK3B	Y221	GEPNVSYISSRYY	Kinase 16:	FAK	Q05397	319
3842	P49841	GSK3B	Y221	GEPNVSYISSRYY	Kinase 17:	AXL	P30530	318
3843	P49841	GSK3B	Y221	GEPNVSYISSRYY	Kinase 18:	EPHA1	P21709	318
3844	P49841	GSK3B	Y221	GEPNVSYISSRYY	Kinase 19:	KIT	P10721	316
3845	P49841	GSK3B	Y221	GEPNVSYISSRYY	Kinase 20:	FER	P16591	315
3846	P49841	GSK3B	Y221	GEPNVSYISSRYY	Kinase 21:	ERBB3	P21860	315
3847	P49841	GSK3B	Y221	GEPNVSYISSRYY	Kinase 22:	TEC	P42680	314
3848	P49841	GSK3B	Y221	GEPNVSYISSRYY	Kinase 23:	BMX	P51813	314
3849	P49841	GSK3B	Y221	GEPNVSYISSRYY	Kinase 24:	FES	P07332	313
3850	P49841	GSK3B	Y221	GEPNVSYISSRYY	Kinase 25:	FMS (CSF1R)	P07333	312
3876	P49841	GSK3B	Y222	GEPNVSYISSRYY	Kinase 1:	FLT1	P17948	462
3877	P49841	GSK3B	Y222	GEPNVSYISSRYY	Kinase 2:	ITK	Q08881	453
3878	P49841	GSK3B	Y222	GEPNVSYISSRYY	Kinase 3:	BTK	Q06187	452
3879	P49841	GSK3B	Y222	GEPNVSYISSRYY	Kinase 4:	FER	P16591	449
3880	P49841	GSK3B	Y222	GEPNVSYISSRYY	Kinase 5:	FES	P07332	445
3881	P49841	GSK3B	Y222	GEPNVSYISSRYY	Kinase 6:	TXK	P42681	444
3882	P49841	GSK3B	Y222	GEPNVSYISSRYY	Kinase 7:	PYK2 (PTK2B)	Q14289	444
3883	P49841	GSK3B	Y222	GEPNVSYISSRYY	Kinase 8:	BRK	Q13882	444
3884	P49841	GSK3B	Y222	GEPNVSYISSRYY	Kinase 9:	ERBB3	P21860	444
3885	P49841	GSK3B	Y222	GEPNVSYISSRYY	Kinase 10:	ARG (ABL2)	P42684	444
3886	P49841	GSK3B	Y222	GEPNVSYISSRYY	Kinase 11:	SYK	P43405	443
3887	P49841	GSK3B	Y222	GEPNVSYISSRYY	Kinase 12:	KDR	P35968	443
3888	P49841	GSK3B	Y222	GEPNVSYISSRYY	Kinase 13:	ABL	P00519	443
3889	P49841	GSK3B	Y222	GEPNVSYISSRYY	Kinase 14:	Flt4 (VEGFR3)	P35918	443
3890	P49841	GSK3B	Y222	GEPNVSYISSRYY	Kinase 15:	ALK	Q9UM73	441
3891	P49841	GSK3B	Y222	GEPNVSYISSRYY	Kinase 16:	MET (HGF Receptor)	P08581	441
3892	P49841	GSK3B	Y222	GEPNVSYISSRYY	Kinase 17:	RON	Q04912	440
3893	P49841	GSK3B	Y222	GEPNVSYISSRYY	Kinase 18:	SRM (SRMS)	Q9H3Y6	439
3894	P49841	GSK3B	Y222	GEPNVSYISSRYY	Kinase 19:	PDGFRA	P16234	439
3895	P49841	GSK3B	Y222	GEPNVSYISSRYY	Kinase 20:	KIT	P10721	437
3896	P49841	GSK3B	Y222	GEPNVSYISSRYY	Kinase 21:	CTK (MATK)	P42679	435
3897	P49841	GSK3B	Y222	GEPNVSYISSRYY	Kinase 22:	BMX	P51813	435
3898	P49841	GSK3B	Y222	GEPNVSYISSRYY	Kinase 23:	MER (MERTK)	Q12866	432
3899	P49841	GSK3B	Y222	GEPNVSYISSRYY	Kinase 24:	LCK	P06239	430
[truncated: 3,224 more rows]
