# Supplementary material for: Control of human pancreatic beta cell kinome by glucagon‐like peptide‐1 receptor biased agonism
Source: Diabetes Obes Metab. 2023 Apr 25;25(8):2105–19. doi: 10.1111/dom.15083 (PMC10947446; doi:10.1111/dom.15083)
Supplement: Supplementary file 3 — Data S3. Supporting information. [file DOM-25-2105-s001.csv]

sub	sub_gene	sites	Sequence	rank	kinase_gene	kinase_ID	kinase predictor V2 score
P11229	CHRM1	S451	KIPKRPGSVHRTP	Kinase 1:	Pim3 (AL549548)	P58750	541
P11229	CHRM1	S451	KIPKRPGSVHRTP	Kinase 2:	PIM1	P11309	524
P11229	CHRM1	S451	KIPKRPGSVHRTP	Kinase 3:	caMLCK (MLCK)	Q32MK0	505
P11229	CHRM1	S451	KIPKRPGSVHRTP	Kinase 4:	PIM2	Q9P1W9	498
P11229	CHRM1	S451	KIPKRPGSVHRTP	Kinase 5:	RSK4 (RPS6KA6)	Q9UK32	497
P11229	CHRM1	S451	KIPKRPGSVHRTP	Kinase 6:	RSK3 (RPS6KA1)	Q15349	494
P11229	CHRM1	S451	KIPKRPGSVHRTP	Kinase 7:	SgK085 (LOC134927)	Q86YV6	493
P11229	CHRM1	S451	KIPKRPGSVHRTP	Kinase 8:	RSK2 (RPS6KA3)	P51812	491
P11229	CHRM1	S451	KIPKRPGSVHRTP	Kinase 9:	MSK1 (RPS6KA5)	O75582	491
P11229	CHRM1	S451	KIPKRPGSVHRTP	Kinase 10:	RSK1 (RPS6KA2)	Q15418	489
P11229	CHRM1	S451	KIPKRPGSVHRTP	Kinase 11:	PKCz (PRKCZ)	Q05513	483
P11229	CHRM1	S451	KIPKRPGSVHRTP	Kinase 12:	MAPKAPK2	P49137	482
P11229	CHRM1	S451	KIPKRPGSVHRTP	Kinase 13:	MAPKAPK3	Q16644	481
P11229	CHRM1	S451	KIPKRPGSVHRTP	Kinase 14:	smMLCK (MYLK)	Q15746	481
P11229	CHRM1	S451	KIPKRPGSVHRTP	Kinase 15:	CHK2 (CHEK2)	O96017	480
P11229	CHRM1	S451	KIPKRPGSVHRTP	Kinase 16:	PKG1 (PRKG1)	Q13976	476
P11229	CHRM1	S451	KIPKRPGSVHRTP	Kinase 17:	VRK1	Q99986	474
P11229	CHRM1	S451	KIPKRPGSVHRTP	Kinase 18:	DCAMKL3 (KIAA1765)	Q9C098	471
P11229	CHRM1	S451	KIPKRPGSVHRTP	Kinase 19:	PKCt (PRKCQ)	Q04759	465
P11229	CHRM1	S451	KIPKRPGSVHRTP	Kinase 20:	skMLCK (MYLK2)	Q9H1R3	464
P11229	CHRM1	S451	KIPKRPGSVHRTP	Kinase 21:	DCAMKL2 (BI035543)	Q8N568	463
P11229	CHRM1	S451	KIPKRPGSVHRTP	Kinase 22:	NEK9 (IMAGE_370702)	Q8TD19	463
P11229	CHRM1	S451	KIPKRPGSVHRTP	Kinase 23:	BRSK2 (AL538014)	Q8IWQ3	462
P11229	CHRM1	S451	KIPKRPGSVHRTP	Kinase 24:	BRSK1 (KIAA1811)	Q8TDC3	462
P11229	CHRM1	S451	KIPKRPGSVHRTP	Kinase 25:	DAPK1	P53355	460
P11229	CHRM1	S451	KIPKRPGSVHRTP	Kinase 26:	PKACa (PRKACA)	P17612	460
P11229	CHRM1	S451	KIPKRPGSVHRTP	Kinase 27:	PKACb PRKACB	P22694	460
P11229	CHRM1	S451	KIPKRPGSVHRTP	Kinase 28:	AKT1	P31749	460
P11229	CHRM1	S451	KIPKRPGSVHRTP	Kinase 29:	AKT2	P31751	460
P11229	CHRM1	S451	KIPKRPGSVHRTP	Kinase 30:	p70S6Kb (RPS6KB2)	Q9UBS0	459
P11229	CHRM1	S451	KIPKRPGSVHRTP	Kinase 31:	NDR2 (KIAA0965)	Q9Y2H1	458
P11229	CHRM1	S451	KIPKRPGSVHRTP	Kinase 32:	ROCK2	O75116	457
P11229	CHRM1	S451	KIPKRPGSVHRTP	Kinase 33:	PRKX	P51817	456
P11229	CHRM1	S451	KIPKRPGSVHRTP	Kinase 34:	AKT3	Q9Y243	454
P11229	CHRM1	S451	KIPKRPGSVHRTP	Kinase 35:	DAPK3	O43293	454
P11229	CHRM1	S451	KIPKRPGSVHRTP	Kinase 36:	TAO2 (PSK)	Q9UL54	454
P11229	CHRM1	S451	KIPKRPGSVHRTP	Kinase 37:	TAO1	Q7L7X3	453
P11229	CHRM1	S451	KIPKRPGSVHRTP	Kinase 38:	TAO3 (JIK)	Q9H2K8	453
P11229	CHRM1	S451	KIPKRPGSVHRTP	Kinase 39:	PKG2 (PRKG2)	Q13237	453
P11229	CHRM1	S451	KIPKRPGSVHRTP	Kinase 40:	DAPK2	Q9UIK4	453
P11229	CHRM1	S451	KIPKRPGSVHRTP	Kinase 41:	SGK2	Q9HBY8	452
P11229	CHRM1	S451	KIPKRPGSVHRTP	Kinase 42:	ERK1	P27361	451
P11229	CHRM1	S451	KIPKRPGSVHRTP	Kinase 43:	ERK2 (MAPK1)	P28482	451
P11229	CHRM1	S451	KIPKRPGSVHRTP	Kinase 44:	CAMK4	Q16566	450
P11229	CHRM1	S451	KIPKRPGSVHRTP	Kinase 45:	PKCd (PRKCD)	Q05655	450
P11229	CHRM1	S451	KIPKRPGSVHRTP	Kinase 46:	YSK4 (FLJ23074)	Q56UN5	449
P11229	CHRM1	S451	KIPKRPGSVHRTP	Kinase 47:	DCAMKL1	O15075	449
P11229	CHRM1	S451	KIPKRPGSVHRTP	Kinase 48:	PKACg (PRKACG)	P22612	449
P11229	CHRM1	S451	KIPKRPGSVHRTP	Kinase 49:	MSK1 (RPS6KA5)	O75582	449
P11229	CHRM1	S451	KIPKRPGSVHRTP	Kinase 50:	p70S6K (RPS6KB1)	P23443	448
P11229	CHRM1	T455	KIPKRPGSVHRTP	Kinase 1:	JNK1 (MAPK8)	P45983	391
P11229	CHRM1	T455	KIPKRPGSVHRTP	Kinase 2:	JNK3 (MAPK10)	P53779	391
P11229	CHRM1	T455	KIPKRPGSVHRTP	Kinase 3:	JNK2 (MAPK9)	P45984	386
P11229	CHRM1	T455	KIPKRPGSVHRTP	Kinase 4:	CDK2	P24941	350
P11229	CHRM1	T455	KIPKRPGSVHRTP	Kinase 5:	ERK5 (MAPK7)	Q13164	343
P11229	CHRM1	T455	KIPKRPGSVHRTP	Kinase 6:	p38d MAPK (MAPK13)	O15264	341
P11229	CHRM1	T455	KIPKRPGSVHRTP	Kinase 7:	CDKL2	Q92772	339
P11229	CHRM1	T455	KIPKRPGSVHRTP	Kinase 8:	ERK1	P27361	328
P11229	CHRM1	T455	KIPKRPGSVHRTP	Kinase 9:	p38g MAPK (MAPK12)	P53778	320
P11229	CHRM1	T455	KIPKRPGSVHRTP	Kinase 10:	p38b MAPK (MAPK11)	Q15759	311
P11229	CHRM1	T455	KIPKRPGSVHRTP	Kinase 11:	CDKL5 (STK9)	O76039	310
P11229	CHRM1	T455	KIPKRPGSVHRTP	Kinase 12:	CDKL1	Q00532	309
P11229	CHRM1	T455	KIPKRPGSVHRTP	Kinase 13:	CDK1 (CDC2)	P06493	307
P11229	CHRM1	T455	KIPKRPGSVHRTP	Kinase 14:	ERK2 (MAPK1)	P28482	306
P11229	CHRM1	T455	KIPKRPGSVHRTP	Kinase 15:	CDKL3	Q8IVW4	301
P35612	ADD2	S697	GSPSKSPSKKKKK	Kinase 1:	ERK5 (MAPK7)	Q13164	673
P35612	ADD2	S697	GSPSKSPSKKKKK	Kinase 2:	CDK2	P24941	671
P35612	ADD2	S697	GSPSKSPSKKKKK	Kinase 3:	ERK1	P27361	668
P35612	ADD2	S697	GSPSKSPSKKKKK	Kinase 4:	JNK1 (MAPK8)	P45983	665
P35612	ADD2	S697	GSPSKSPSKKKKK	Kinase 5:	JNK3 (MAPK10)	P53779	665
P35612	ADD2	S697	GSPSKSPSKKKKK	Kinase 6:	JNK2 (MAPK9)	P45984	656
P35612	ADD2	S697	GSPSKSPSKKKKK	Kinase 7:	ERK2 (MAPK1)	P28482	641
P35612	ADD2	S697	GSPSKSPSKKKKK	Kinase 8:	CDK1 (CDC2)	P06493	632
P35612	ADD2	S697	GSPSKSPSKKKKK	Kinase 9:	p38d MAPK (MAPK13)	O15264	631
P35612	ADD2	S697	GSPSKSPSKKKKK	Kinase 10:	p38g MAPK (MAPK12)	P53778	618
P35612	ADD2	S697	GSPSKSPSKKKKK	Kinase 11:	CDKL5 (STK9)	O76039	607
P35612	ADD2	S697	GSPSKSPSKKKKK	Kinase 12:	p38a MAPK (MAPK14)	Q16539	605
P35612	ADD2	S697	GSPSKSPSKKKKK	Kinase 13:	CDK3	Q00526	596
P35612	ADD2	S697	GSPSKSPSKKKKK	Kinase 14:	p38b MAPK (MAPK11)	Q15759	593
P35612	ADD2	S697	GSPSKSPSKKKKK	Kinase 15:	CDK5	Q00535	582
P35612	ADD2	S697	GSPSKSPSKKKKK	Kinase 16:	ERK7 (BI916334)	Q8TD08	579
P35612	ADD2	S697	GSPSKSPSKKKKK	Kinase 17:	CDKL1	Q00532	576
P35612	ADD2	S697	GSPSKSPSKKKKK	Kinase 18:	CDKL4 (AA626859)	Q5MAI5	566
P35612	ADD2	S697	GSPSKSPSKKKKK	Kinase 19:	PCTAIRE2 (PCTK2)	Q00537	562
P35612	ADD2	S697	GSPSKSPSKKKKK	Kinase 20:	CDKL2	Q92772	562
P35612	ADD2	S697	GSPSKSPSKKKKK	Kinase 21:	PFTAIRE2 (ALS2CR7)	Q96Q40	561
P35612	ADD2	S697	GSPSKSPSKKKKK	Kinase 22:	PFTAIRE1 (PFTK1)	O94921	558
P35612	ADD2	S697	GSPSKSPSKKKKK	Kinase 23:	PITSLRE (CDC2L1)	Q9UQ88	553
P35612	ADD2	S697	GSPSKSPSKKKKK	Kinase 24:	PCTAIRE1 (PCTK1)	Q04735	552
P35612	ADD2	S697	GSPSKSPSKKKKK	Kinase 25:	CDK6	Q00534	550
P35612	ADD2	S697	GSPSKSPSKKKKK	Kinase 26:	CDK7	P50613	548
P35612	ADD2	S697	GSPSKSPSKKKKK	Kinase 27:	GSK3A	P49840	546
P35612	ADD2	S697	GSPSKSPSKKKKK	Kinase 28:	PCTAIRE3	Q07002	541
P35612	ADD2	S697	GSPSKSPSKKKKK	Kinase 29:	CHED (CDC2L5)	Q14004	540
P35612	ADD2	S697	GSPSKSPSKKKKK	Kinase 30:	GSK3B	P49841	537
P35612	ADD2	S697	GSPSKSPSKKKKK	Kinase 31:	ICK	Q9UPZ9	535
P35612	ADD2	S697	GSPSKSPSKKKKK	Kinase 32:	MAK	P20794	530
P35612	ADD2	S697	GSPSKSPSKKKKK	Kinase 33:	CRK7 (CRKRS)	Q9NYV4	522
P35612	ADD2	S697	GSPSKSPSKKKKK	Kinase 34:	CDKL3	Q8IVW4	520
P35612	ADD2	S697	GSPSKSPSKKKKK	Kinase 35:	CDK10	Q15131	514
P35612	ADD2	S697	GSPSKSPSKKKKK	Kinase 36:	CDK4	P11802	514
P35612	ADD2	S697	GSPSKSPSKKKKK	Kinase 37:	NLK	Q9UBE8	501
P35612	ADD2	S697	GSPSKSPSKKKKK	Kinase 38:	MOK (RAGE)	Q9UQ07	500
P35612	ADD2	S697	GSPSKSPSKKKKK	Kinase 39:	CDK9	P50750	499
P35612	ADD2	S697	GSPSKSPSKKKKK	Kinase 40:	CDK11 (DPK)	Q9BWU1	434
P35612	ADD2	S697	GSPSKSPSKKKKK	Kinase 41:	VRK3	Q8IV63	431
P35612	ADD2	S697	GSPSKSPSKKKKK	Kinase 42:	CCRK	Q8IZL9	430
P35612	ADD2	S697	GSPSKSPSKKKKK	Kinase 43:	CDK8	P49336	424
P35612	ADD2	S697	GSPSKSPSKKKKK	Kinase 44:	DYRK2	Q92630	424
P35612	ADD2	S697	GSPSKSPSKKKKK	Kinase 45:	HPK1 (MAP4K1)	Q92918	408
P35612	ADD2	S697	GSPSKSPSKKKKK	Kinase 46:	DYRK1A	Q13627	407
P35612	ADD2	S697	GSPSKSPSKKKKK	Kinase 47:	SPEG (KIAA1297)	Q15772	397
P35612	ADD2	S697	GSPSKSPSKKKKK	Kinase 48:	HIPK1 (BE180036)	Q86Z02	397
P35612	ADD2	S697	GSPSKSPSKKKKK	Kinase 49:	RSK2 (RPS6KA3)	P51812	392
P35612	ADD2	S697	GSPSKSPSKKKKK	Kinase 50:	PKCi (PRKCI)	P41743	390
P35612	ADD2	S699	GSPSKSPSKKKKK	Kinase 1:	TBK1	Q9UHD2	415
P35612	ADD2	S699	GSPSKSPSKKKKK	Kinase 2:	CDK1 (CDC2)	P06493	407
P35612	ADD2	S699	GSPSKSPSKKKKK	Kinase 3:	ICK	Q9UPZ9	392
P35612	ADD2	S699	GSPSKSPSKKKKK	Kinase 4:	PITSLRE (CDC2L1)	Q9UQ88	391
P35612	ADD2	S699	GSPSKSPSKKKKK	Kinase 5:	NEK8 (AI086865)	Q86SG6	391
P35612	ADD2	S699	GSPSKSPSKKKKK	Kinase 6:	IKKE	Q14164	390
P35612	ADD2	S699	GSPSKSPSKKKKK	Kinase 7:	GSK3A	P49840	388
P35612	ADD2	S699	GSPSKSPSKKKKK	Kinase 8:	ERK1	P27361	386
P35612	ADD2	S699	GSPSKSPSKKKKK	Kinase 9:	GSK3B	P49841	386
P35612	ADD2	S699	GSPSKSPSKKKKK	Kinase 10:	MAK	P20794	380
P35612	ADD2	S699	GSPSKSPSKKKKK	Kinase 11:	CDK7	P50613	379
P35612	ADD2	S699	GSPSKSPSKKKKK	Kinase 12:	CDKL5 (STK9)	O76039	362
P35612	ADD2	S699	GSPSKSPSKKKKK	Kinase 13:	CDK3	Q00526	361
P35612	ADD2	S699	GSPSKSPSKKKKK	Kinase 14:	ERK2 (MAPK1)	P28482	360
P35612	ADD2	S699	GSPSKSPSKKKKK	Kinase 15:	NEK4 (STK2)	P51957	358
P35612	ADD2	S699	GSPSKSPSKKKKK	Kinase 16:	PFTAIRE1 (PFTK1)	O94921	353
P35612	ADD2	S699	GSPSKSPSKKKKK	Kinase 17:	JNK1 (MAPK8)	P45983	349
P35612	ADD2	S699	GSPSKSPSKKKKK	Kinase 18:	JNK3 (MAPK10)	P53779	349
P35612	ADD2	S699	GSPSKSPSKKKKK	Kinase 19:	CDK2	P24941	347
P35612	ADD2	S699	GSPSKSPSKKKKK	Kinase 20:	ERK5 (MAPK7)	Q13164	343
P35612	ADD2	S699	GSPSKSPSKKKKK	Kinase 21:	NEK1	Q96PY6	336
P35612	ADD2	S699	GSPSKSPSKKKKK	Kinase 22:	MAPKAPK3	Q16644	335
P35612	ADD2	S699	GSPSKSPSKKKKK	Kinase 23:	p38a MAPK (MAPK14)	Q16539	334
P35612	ADD2	S699	GSPSKSPSKKKKK	Kinase 24:	PFTAIRE2 (ALS2CR7)	Q96Q40	331
P35612	ADD2	S699	GSPSKSPSKKKKK	Kinase 25:	BRAF	P15056	331
P35612	ADD2	S699	GSPSKSPSKKKKK	Kinase 26:	ERK7 (BI916334)	Q8TD08	328
P35612	ADD2	S699	GSPSKSPSKKKKK	Kinase 27:	p38g MAPK (MAPK12)	P53778	328
P35612	ADD2	S699	GSPSKSPSKKKKK	Kinase 28:	NEK2	P51955	328
P35612	ADD2	S699	GSPSKSPSKKKKK	Kinase 29:	CK1a1 (CSNK1A1)	P48729	326
P35612	ADD2	S699	GSPSKSPSKKKKK	Kinase 30:	CDK5	Q00535	325
P35612	ADD2	S699	GSPSKSPSKKKKK	Kinase 31:	JNK2 (MAPK9)	P45984	324
P35612	ADD2	S699	GSPSKSPSKKKKK	Kinase 32:	CK1g2 (CSNK1G2)	P78368	324
P35612	ADD2	S699	GSPSKSPSKKKKK	Kinase 33:	CK1g1(CSNK1G1)	Q9HCP0	324
P35612	ADD2	S699	GSPSKSPSKKKKK	Kinase 34:	CK1g3 (CSNK1G3)	Q9Y6M4	324
P35612	ADD2	S699	GSPSKSPSKKKKK	Kinase 35:	DYRK2	Q92630	321
P35612	ADD2	S699	GSPSKSPSKKKKK	Kinase 36:	p38d MAPK (MAPK13)	O15264	321
P35612	ADD2	S699	GSPSKSPSKKKKK	Kinase 37:	ARAF	P10398	317
P35612	ADD2	S699	GSPSKSPSKKKKK	Kinase 38:	Nuak2 (DKFZP434J037)	Q9H093	316
P35612	ADD2	S699	GSPSKSPSKKKKK	Kinase 39:	MLKL	Q8NB16	315
P35612	ADD2	S699	GSPSKSPSKKKKK	Kinase 40:	NLK	Q9UBE8	314
P35612	ADD2	S699	GSPSKSPSKKKKK	Kinase 41:	p38b MAPK (MAPK11)	Q15759	313
P35612	ADD2	S699	GSPSKSPSKKKKK	Kinase 42:	DYRK4	Q9NR20	311
P35612	ADD2	S699	GSPSKSPSKKKKK	Kinase 43:	CDK10	Q15131	306
P35612	ADD2	S699	GSPSKSPSKKKKK	Kinase 44:	RAF1	P04049	305
P35612	ADD2	S699	GSPSKSPSKKKKK	Kinase 45:	GPRK4 (GPRK2L)	P32298	304
P35612	ADD2	S699	GSPSKSPSKKKKK	Kinase 46:	MAST3 (KIAA0561)	O60307	304
P35612	ADD2	S699	GSPSKSPSKKKKK	Kinase 47:	NuaK1 (KIAA0537)	O60285	303
P35612	ADD2	S699	GSPSKSPSKKKKK	Kinase 48:	DAPK2	Q9UIK4	302
P35612	ADD2	S699	GSPSKSPSKKKKK	Kinase 49:	NEK5	Q6P3R8	301
P35612	ADD2	S699	GSPSKSPSKKKKK	Kinase 50:	CDC7 (CDC7L1)	O00311	301
P35612	ADD2	S701	GSPSKSPSKKKKK	Kinase 1:	CDK2	P24941	637
P35612	ADD2	S701	GSPSKSPSKKKKK	Kinase 2:	JNK1 (MAPK8)	P45983	601
P35612	ADD2	S701	GSPSKSPSKKKKK	Kinase 3:	JNK3 (MAPK10)	P53779	601
P35612	ADD2	S701	GSPSKSPSKKKKK	Kinase 4:	JNK2 (MAPK9)	P45984	593
P35612	ADD2	S701	GSPSKSPSKKKKK	Kinase 5:	CDK1 (CDC2)	P06493	589
P35612	ADD2	S701	GSPSKSPSKKKKK	Kinase 6:	p38d MAPK (MAPK13)	O15264	574
P35612	ADD2	S701	GSPSKSPSKKKKK	Kinase 7:	ERK1	P27361	569
P35612	ADD2	S701	GSPSKSPSKKKKK	Kinase 8:	CDKL5 (STK9)	O76039	567
P35612	ADD2	S701	GSPSKSPSKKKKK	Kinase 9:	CDKL2	Q92772	559
P35612	ADD2	S701	GSPSKSPSKKKKK	Kinase 10:	CDK3	Q00526	559
P35612	ADD2	S701	GSPSKSPSKKKKK	Kinase 11:	ERK5 (MAPK7)	Q13164	559
P35612	ADD2	S701	GSPSKSPSKKKKK	Kinase 12:	p38g MAPK (MAPK12)	P53778	542
P35612	ADD2	S701	GSPSKSPSKKKKK	Kinase 13:	ERK2 (MAPK1)	P28482	541
P35612	ADD2	S701	GSPSKSPSKKKKK	Kinase 14:	p38a MAPK (MAPK14)	Q16539	538
P35612	ADD2	S701	GSPSKSPSKKKKK	Kinase 15:	CDKL1	Q00532	537
P35612	ADD2	S701	GSPSKSPSKKKKK	Kinase 16:	p38b MAPK (MAPK11)	Q15759	534
P35612	ADD2	S701	GSPSKSPSKKKKK	Kinase 17:	CDKL4 (AA626859)	Q5MAI5	533
P35612	ADD2	S701	GSPSKSPSKKKKK	Kinase 18:	CDK5	Q00535	531
P35612	ADD2	S701	GSPSKSPSKKKKK	Kinase 19:	PCTAIRE2 (PCTK2)	Q00537	517
P35612	ADD2	S701	GSPSKSPSKKKKK	Kinase 20:	PCTAIRE1 (PCTK1)	Q04735	516
P35612	ADD2	S701	GSPSKSPSKKKKK	Kinase 21:	PFTAIRE1 (PFTK1)	O94921	516
P35612	ADD2	S701	GSPSKSPSKKKKK	Kinase 22:	CDK6	Q00534	514
P35612	ADD2	S701	GSPSKSPSKKKKK	Kinase 23:	ERK7 (BI916334)	Q8TD08	507
P35612	ADD2	S701	GSPSKSPSKKKKK	Kinase 24:	PFTAIRE2 (ALS2CR7)	Q96Q40	505
P35612	ADD2	S701	GSPSKSPSKKKKK	Kinase 25:	ICK	Q9UPZ9	498
P35612	ADD2	S701	GSPSKSPSKKKKK	Kinase 26:	PCTAIRE3	Q07002	495
P35612	ADD2	S701	GSPSKSPSKKKKK	Kinase 27:	CDKL3	Q8IVW4	493
P35612	ADD2	S701	GSPSKSPSKKKKK	Kinase 28:	CHED (CDC2L5)	Q14004	489
P35612	ADD2	S701	GSPSKSPSKKKKK	Kinase 29:	CDK7	P50613	485
P35612	ADD2	S701	GSPSKSPSKKKKK	Kinase 30:	CRK7 (CRKRS)	Q9NYV4	482
P35612	ADD2	S701	GSPSKSPSKKKKK	Kinase 31:	MOK (RAGE)	Q9UQ07	475
P35612	ADD2	S701	GSPSKSPSKKKKK	Kinase 32:	MAK	P20794	472
P35612	ADD2	S701	GSPSKSPSKKKKK	Kinase 33:	PITSLRE (CDC2L1)	Q9UQ88	467
P35612	ADD2	S701	GSPSKSPSKKKKK	Kinase 34:	CDK4	P11802	461
P35612	ADD2	S701	GSPSKSPSKKKKK	Kinase 35:	CDK10	Q15131	460
P35612	ADD2	S701	GSPSKSPSKKKKK	Kinase 36:	NLK	Q9UBE8	456
P35612	ADD2	S701	GSPSKSPSKKKKK	Kinase 37:	CDK9	P50750	443
P35612	ADD2	S701	GSPSKSPSKKKKK	Kinase 38:	VRK3	Q8IV63	421
P35612	ADD2	S701	GSPSKSPSKKKKK	Kinase 39:	GSK3B	P49841	418
P35612	ADD2	S701	GSPSKSPSKKKKK	Kinase 40:	GSK3A	P49840	417
P35612	ADD2	S701	GSPSKSPSKKKKK	Kinase 41:	DYRK2	Q92630	412
P35612	ADD2	S701	GSPSKSPSKKKKK	Kinase 42:	SPEG (KIAA1297)	Q15772	397
P35612	ADD2	S701	GSPSKSPSKKKKK	Kinase 43:	CDK8	P49336	394
P35612	ADD2	S701	GSPSKSPSKKKKK	Kinase 44:	CDK11 (DPK)	Q9BWU1	392
P35612	ADD2	S701	GSPSKSPSKKKKK	Kinase 45:	CYGD (GUCY2D)	Q02846	391
P35612	ADD2	S701	GSPSKSPSKKKKK	Kinase 46:	PINK1	Q9BXM7	389
P35612	ADD2	S701	GSPSKSPSKKKKK	Kinase 47:	DYRK3	O43781	385
P35612	ADD2	S701	GSPSKSPSKKKKK	Kinase 48:	DYRK1A	Q13627	384
P35612	ADD2	S701	GSPSKSPSKKKKK	Kinase 49:	CCRK	Q8IZL9	384
P35612	ADD2	S701	GSPSKSPSKKKKK	Kinase 50:	CHK2 (CHEK2)	O96017	369
P35612	ADD2	S703	GSPSKSPSKKKKK	Kinase 1:	CDK2	P24941	388
P35612	ADD2	S703	GSPSKSPSKKKKK	Kinase 2:	ERK1	P27361	379
P35612	ADD2	S703	GSPSKSPSKKKKK	Kinase 3:	CDK1 (CDC2)	P06493	362
P35612	ADD2	S703	GSPSKSPSKKKKK	Kinase 4:	CDKL5 (STK9)	O76039	353
P35612	ADD2	S703	GSPSKSPSKKKKK	Kinase 5:	GSK3B	P49841	347
P35612	ADD2	S703	GSPSKSPSKKKKK	Kinase 6:	GSK3A	P49840	344
P35612	ADD2	S703	GSPSKSPSKKKKK	Kinase 7:	JNK1 (MAPK8)	P45983	343
P35612	ADD2	S703	GSPSKSPSKKKKK	Kinase 8:	JNK3 (MAPK10)	P53779	343
P35612	ADD2	S703	GSPSKSPSKKKKK	Kinase 9:	ERK2 (MAPK1)	P28482	341
P35612	ADD2	S703	GSPSKSPSKKKKK	Kinase 10:	CK1a1 (CSNK1A1)	P48729	338
P35612	ADD2	S703	GSPSKSPSKKKKK	Kinase 11:	CDK5	Q00535	338
P35612	ADD2	S703	GSPSKSPSKKKKK	Kinase 12:	ICK	Q9UPZ9	337
P35612	ADD2	S703	GSPSKSPSKKKKK	Kinase 13:	CDK3	Q00526	337
P35612	ADD2	S703	GSPSKSPSKKKKK	Kinase 14:	p38a MAPK (MAPK14)	Q16539	336
P35612	ADD2	S703	GSPSKSPSKKKKK	Kinase 15:	ANPa (NPR1)	P16066	334
P35612	ADD2	S703	GSPSKSPSKKKKK	Kinase 16:	MAK	P20794	334
P35612	ADD2	S703	GSPSKSPSKKKKK	Kinase 17:	CDKL4 (AA626859)	Q5MAI5	333
P35612	ADD2	S703	GSPSKSPSKKKKK	Kinase 18:	CDKL2	Q92772	331
P35612	ADD2	S703	GSPSKSPSKKKKK	Kinase 19:	BRAF	P15056	328
P35612	ADD2	S703	GSPSKSPSKKKKK	Kinase 20:	DYRK2	Q92630	327
P35612	ADD2	S703	GSPSKSPSKKKKK	Kinase 21:	CDK7	P50613	326
P35612	ADD2	S703	GSPSKSPSKKKKK	Kinase 22:	CDKL1	Q00532	325
P35612	ADD2	S703	GSPSKSPSKKKKK	Kinase 23:	AurC (STK13)	Q9UQB9	324
P35612	ADD2	S703	GSPSKSPSKKKKK	Kinase 24:	AurB (STK12)	Q96GD4	324
P35612	ADD2	S703	GSPSKSPSKKKKK	Kinase 25:	ANPb (NPR2)	P20594	324
P35612	ADD2	S703	GSPSKSPSKKKKK	Kinase 26:	AurA (STK15)	O14965	324
P35612	ADD2	S703	GSPSKSPSKKKKK	Kinase 27:	ARAF	P10398	322
P35612	ADD2	S703	GSPSKSPSKKKKK	Kinase 28:	PFTAIRE1 (PFTK1)	O94921	321
P35612	ADD2	S703	GSPSKSPSKKKKK	Kinase 29:	CDKL3	Q8IVW4	321
P35612	ADD2	S703	GSPSKSPSKKKKK	Kinase 30:	MOK (RAGE)	Q9UQ07	319
P35612	ADD2	S703	GSPSKSPSKKKKK	Kinase 31:	p38b MAPK (MAPK11)	Q15759	318
P35612	ADD2	S703	GSPSKSPSKKKKK	Kinase 32:	CDK4	P11802	317
P35612	ADD2	S703	GSPSKSPSKKKKK	Kinase 33:	p38d MAPK (MAPK13)	O15264	317
P35612	ADD2	S703	GSPSKSPSKKKKK	Kinase 34:	CDK6	Q00534	316
P35612	ADD2	S703	GSPSKSPSKKKKK	Kinase 35:	JNK2 (MAPK9)	P45984	315
P35612	ADD2	S703	GSPSKSPSKKKKK	Kinase 36:	RAF1	P04049	313
P35612	ADD2	S703	GSPSKSPSKKKKK	Kinase 37:	p38g MAPK (MAPK12)	P53778	313
P35612	ADD2	S703	GSPSKSPSKKKKK	Kinase 38:	CHK2 (CHEK2)	O96017	312
P35612	ADD2	S703	GSPSKSPSKKKKK	Kinase 39:	ERK5 (MAPK7)	Q13164	312
P35612	ADD2	S703	GSPSKSPSKKKKK	Kinase 40:	DYRK3	O43781	308
P35612	ADD2	S703	GSPSKSPSKKKKK	Kinase 41:	HSER (GUCY2C)	P25092	304
P35612	ADD2	S703	GSPSKSPSKKKKK	Kinase 42:	DYRK1A	Q13627	303
P35612	ADD2	S703	GSPSKSPSKKKKK	Kinase 43:	SPEG (KIAA1297)	Q15772	302
P35612	ADD2	S703	GSPSKSPSKKKKK	Kinase 44:	PITSLRE (CDC2L1)	Q9UQ88	302
P35612	ADD2	S703	GSPSKSPSKKKKK	Kinase 45:	TBK1	Q9UHD2	301
P35612	ADD2	S713	KKKFRTPSFLKKS	Kinase 1:	PIM1	P11309	670
P35612	ADD2	S713	KKKFRTPSFLKKS	Kinase 2:	Pim3 (AL549548)	P58750	658
P35612	ADD2	S713	KKKFRTPSFLKKS	Kinase 3:	PIM2	Q9P1W9	575
P35612	ADD2	S713	KKKFRTPSFLKKS	Kinase 4:	MSK1 (RPS6KA5)	O75582	573
P35612	ADD2	S713	KKKFRTPSFLKKS	Kinase 5:	MAPKAPK3	Q16644	553
P35612	ADD2	S713	KKKFRTPSFLKKS	Kinase 6:	MAPKAPK2	P49137	549
P35612	ADD2	S713	KKKFRTPSFLKKS	Kinase 7:	PKCb (PRKCB1)	P05771	517
P35612	ADD2	S713	KKKFRTPSFLKKS	Kinase 8:	PKCa (PRKCA)	P17252	516
P35612	ADD2	S713	KKKFRTPSFLKKS	Kinase 9:	PKG2 (PRKG2)	Q13237	515
P35612	ADD2	S713	KKKFRTPSFLKKS	Kinase 10:	PKG1 (PRKG1)	Q13976	514
P35612	ADD2	S713	KKKFRTPSFLKKS	Kinase 11:	PKCt (PRKCQ)	Q04759	507
P35612	ADD2	S713	KKKFRTPSFLKKS	Kinase 12:	PKN1 (PRKCL1)	Q16512	502
P35612	ADD2	S713	KKKFRTPSFLKKS	Kinase 13:	PKN2 (PRKCL2)	Q16513	502
P35612	ADD2	S713	KKKFRTPSFLKKS	Kinase 14:	p70S6Kb (RPS6KB2)	Q9UBS0	501
P35612	ADD2	S713	KKKFRTPSFLKKS	Kinase 15:	PKCg (PRKCG)	P05129	500
P35612	ADD2	S713	KKKFRTPSFLKKS	Kinase 16:	CHK2 (CHEK2)	O96017	497
P35612	ADD2	S713	KKKFRTPSFLKKS	Kinase 17:	PKCd (PRKCD)	Q05655	496
P35612	ADD2	S713	KKKFRTPSFLKKS	Kinase 18:	PKCh (PRKCH)	P24723	494
P35612	ADD2	S713	KKKFRTPSFLKKS	Kinase 19:	SGK3 (SGKL)	Q96BR1	488
P35612	ADD2	S713	KKKFRTPSFLKKS	Kinase 20:	SGK2	Q9HBY8	488
P35612	ADD2	S713	KKKFRTPSFLKKS	Kinase 21:	RSK1 (RPS6KA2)	Q15418	484
P35612	ADD2	S713	KKKFRTPSFLKKS	Kinase 22:	SGK	O00141	482
P35612	ADD2	S713	KKKFRTPSFLKKS	Kinase 23:	PKACa (PRKACA)	P17612	480
P35612	ADD2	S713	KKKFRTPSFLKKS	Kinase 24:	PKACb PRKACB	P22694	480
P35612	ADD2	S713	KKKFRTPSFLKKS	Kinase 25:	PKN3 (PKNBETA)	Q6P5Z2	480
P35612	ADD2	S713	KKKFRTPSFLKKS	Kinase 26:	PKCe (PRKCE)	Q02156	479
P35612	ADD2	S713	KKKFRTPSFLKKS	Kinase 27:	ADCK3 (LOC56997)	Q8NI60	477
P35612	ADD2	S713	KKKFRTPSFLKKS	Kinase 28:	RSK3 (RPS6KA1)	Q15349	477
P35612	ADD2	S713	KKKFRTPSFLKKS	Kinase 29:	RSK2 (RPS6KA3)	P51812	476
P35612	ADD2	S713	KKKFRTPSFLKKS	Kinase 30:	PRKX	P51817	476
P35612	ADD2	S713	KKKFRTPSFLKKS	Kinase 31:	PKCz (PRKCZ)	Q05513	475
P35612	ADD2	S713	KKKFRTPSFLKKS	Kinase 32:	AKT1	P31749	475
P35612	ADD2	S713	KKKFRTPSFLKKS	Kinase 33:	RSK4 (RPS6KA6)	Q9UK32	475
P35612	ADD2	S713	KKKFRTPSFLKKS	Kinase 34:	p70S6K (RPS6KB1)	P23443	474
P35612	ADD2	S713	KKKFRTPSFLKKS	Kinase 35:	BRSK2 (AL538014)	Q8IWQ3	471
P35612	ADD2	S713	KKKFRTPSFLKKS	Kinase 36:	BRSK1 (KIAA1811)	Q8TDC3	471
P35612	ADD2	S713	KKKFRTPSFLKKS	Kinase 37:	CAMK4	Q16566	469
P35612	ADD2	S713	KKKFRTPSFLKKS	Kinase 38:	AKT2	P31751	468
P35612	ADD2	S713	KKKFRTPSFLKKS	Kinase 39:	ANPa (NPR1)	P16066	465
P35612	ADD2	S713	KKKFRTPSFLKKS	Kinase 40:	PRKY	O43930	464
P35612	ADD2	S713	KKKFRTPSFLKKS	Kinase 41:	MSK1 (RPS6KA5)	O75582	462
P35612	ADD2	S713	KKKFRTPSFLKKS	Kinase 42:	DCAMKL2 (BI035543)	Q8N568	462
P35612	ADD2	S713	KKKFRTPSFLKKS	Kinase 43:	MNK1 (MKNK1)	Q9BUB5	460
P35612	ADD2	S713	KKKFRTPSFLKKS	Kinase 44:	AKT3	Q9Y243	458
P35612	ADD2	S713	KKKFRTPSFLKKS	Kinase 45:	CAMK2g	Q13555	457
P35612	ADD2	S713	KKKFRTPSFLKKS	Kinase 46:	CAMK2b	Q13554	453
P35612	ADD2	S713	KKKFRTPSFLKKS	Kinase 47:	AMPKa1 (PRKAA1)	Q13131	450
P35612	ADD2	S713	KKKFRTPSFLKKS	Kinase 48:	caMLCK (MLCK)	Q32MK0	450
P35612	ADD2	S713	KKKFRTPSFLKKS	Kinase 49:	CAMK2d	Q13557	449
P35612	ADD2	S713	KKKFRTPSFLKKS	Kinase 50:	CAMK2a	Q9UQM7	449
P07550	ADRB2	S345	ELLCLRRSSLKAY	Kinase 1:	MSK1 (RPS6KA5)	O75582	400
P07550	ADRB2	S345	ELLCLRRSSLKAY	Kinase 2:	CAMK4	Q16566	387
P07550	ADRB2	S345	ELLCLRRSSLKAY	Kinase 3:	CHK2 (CHEK2)	O96017	387
P07550	ADRB2	S345	ELLCLRRSSLKAY	Kinase 4:	PKG1 (PRKG1)	Q13976	382
P07550	ADRB2	S345	ELLCLRRSSLKAY	Kinase 5:	PKG2 (PRKG2)	Q13237	375
P07550	ADRB2	S345	ELLCLRRSSLKAY	Kinase 6:	CHK1 (CHEK1)	O14757	367
P07550	ADRB2	S345	ELLCLRRSSLKAY	Kinase 7:	CAMK2g	Q13555	356
P07550	ADRB2	S345	ELLCLRRSSLKAY	Kinase 8:	CAMK2d	Q13557	354
P07550	ADRB2	S345	ELLCLRRSSLKAY	Kinase 9:	CAMK2a	Q9UQM7	354
P07550	ADRB2	S345	ELLCLRRSSLKAY	Kinase 10:	NDR2 (KIAA0965)	Q9Y2H1	348
P07550	ADRB2	S345	ELLCLRRSSLKAY	Kinase 11:	AKT3	Q9Y243	347
P07550	ADRB2	S345	ELLCLRRSSLKAY	Kinase 12:	AMPKa1 (PRKAA1)	Q13131	346
P07550	ADRB2	S345	ELLCLRRSSLKAY	Kinase 13:	p70S6Kb (RPS6KB2)	Q9UBS0	345
P07550	ADRB2	S345	ELLCLRRSSLKAY	Kinase 14:	PKCe (PRKCE)	Q02156	344
P07550	ADRB2	S345	ELLCLRRSSLKAY	Kinase 15:	PRKX	P51817	344
P07550	ADRB2	S345	ELLCLRRSSLKAY	Kinase 16:	NDR1 (NDR)	Q15208	344
P07550	ADRB2	S345	ELLCLRRSSLKAY	Kinase 17:	CAMK2b	Q13554	344
P07550	ADRB2	S345	ELLCLRRSSLKAY	Kinase 18:	PKCb (PRKCB1)	P05771	342
P07550	ADRB2	S345	ELLCLRRSSLKAY	Kinase 19:	AKT1	P31749	341
P07550	ADRB2	S345	ELLCLRRSSLKAY	Kinase 20:	PKCh (PRKCH)	P24723	341
P07550	ADRB2	S345	ELLCLRRSSLKAY	Kinase 21:	AKT2	P31751	340
P07550	ADRB2	S345	ELLCLRRSSLKAY	Kinase 22:	PKCa (PRKCA)	P17252	339
P07550	ADRB2	S345	ELLCLRRSSLKAY	Kinase 23:	PKCd (PRKCD)	Q05655	339
P07550	ADRB2	S345	ELLCLRRSSLKAY	Kinase 24:	DCAMKL2 (BI035543)	Q8N568	339
P07550	ADRB2	S345	ELLCLRRSSLKAY	Kinase 25:	SGK2	Q9HBY8	338
P07550	ADRB2	S345	ELLCLRRSSLKAY	Kinase 26:	PKCz (PRKCZ)	Q05513	338
P07550	ADRB2	S345	ELLCLRRSSLKAY	Kinase 27:	PKACa (PRKACA)	P17612	336
P07550	ADRB2	S345	ELLCLRRSSLKAY	Kinase 28:	PKACb PRKACB	P22694	336
P07550	ADRB2	S345	ELLCLRRSSLKAY	Kinase 29:	PKCg (PRKCG)	P05129	334
P07550	ADRB2	S345	ELLCLRRSSLKAY	Kinase 30:	PKCt (PRKCQ)	Q04759	333
P07550	ADRB2	S345	ELLCLRRSSLKAY	Kinase 31:	SGK	O00141	333
P07550	ADRB2	S345	ELLCLRRSSLKAY	Kinase 32:	SGK3 (SGKL)	Q96BR1	333
P07550	ADRB2	S345	ELLCLRRSSLKAY	Kinase 33:	MRCKa (PK428)	Q5VT25	333
P07550	ADRB2	S345	ELLCLRRSSLKAY	Kinase 34:	MRCKb (CDC42BPB)	Q9Y5S2	331
P07550	ADRB2	S345	ELLCLRRSSLKAY	Kinase 35:	DCAMKL3 (KIAA1765)	Q9C098	329
P07550	ADRB2	S345	ELLCLRRSSLKAY	Kinase 36:	CAMK1g	Q96NX5	329
P07550	ADRB2	S345	ELLCLRRSSLKAY	Kinase 37:	CaMK1d (LOC57118)	Q8IU85	328
P07550	ADRB2	S345	ELLCLRRSSLKAY	Kinase 38:	MSK1 (RPS6KA5)	O75582	328
P07550	ADRB2	S345	ELLCLRRSSLKAY	Kinase 39:	DRAK1 (STK17A)	Q9UEE5	327
P07550	ADRB2	S345	ELLCLRRSSLKAY	Kinase 40:	AMPKa2 (PRKAA2)	P54646	325
P07550	ADRB2	S345	ELLCLRRSSLKAY	Kinase 41:	PRKY	O43930	325
P07550	ADRB2	S345	ELLCLRRSSLKAY	Kinase 42:	DMPK2 (HSMDPKIN)	Q6DT37	324
P07550	ADRB2	S345	ELLCLRRSSLKAY	Kinase 43:	BRSK2 (AL538014)	Q8IWQ3	324
P07550	ADRB2	S345	ELLCLRRSSLKAY	Kinase 44:	BRSK1 (KIAA1811)	Q8TDC3	324
P07550	ADRB2	S345	ELLCLRRSSLKAY	Kinase 45:	PKACg (PRKACG)	P22612	322
P07550	ADRB2	S345	ELLCLRRSSLKAY	Kinase 46:	CaMK1a (CAMK1)	Q14012	321
P07550	ADRB2	S345	ELLCLRRSSLKAY	Kinase 47:	VACAMKL (MGC8407)	Q8NCB2	321
P07550	ADRB2	S345	ELLCLRRSSLKAY	Kinase 48:	PKN3 (PKNBETA)	Q6P5Z2	320
P07550	ADRB2	S345	ELLCLRRSSLKAY	Kinase 49:	CAMK1b	Q6P2M8	320
P07550	ADRB2	S345	ELLCLRRSSLKAY	Kinase 50:	MNK1 (MKNK1)	Q9BUB5	320
P07550	ADRB2	S346	ELLCLRRSSLKAY	Kinase 1:	MSK1 (RPS6KA5)	O75582	589
P07550	ADRB2	S346	ELLCLRRSSLKAY	Kinase 2:	PKACa (PRKACA)	P17612	566
P07550	ADRB2	S346	ELLCLRRSSLKAY	Kinase 3:	PKACb PRKACB	P22694	566
P07550	ADRB2	S346	ELLCLRRSSLKAY	Kinase 4:	PRKX	P51817	560
P07550	ADRB2	S346	ELLCLRRSSLKAY	Kinase 5:	AKT2	P31751	557
P07550	ADRB2	S346	ELLCLRRSSLKAY	Kinase 6:	PKG2 (PRKG2)	Q13237	554
P07550	ADRB2	S346	ELLCLRRSSLKAY	Kinase 7:	PKG1 (PRKG1)	Q13976	550
P07550	ADRB2	S346	ELLCLRRSSLKAY	Kinase 8:	AKT1	P31749	550
P07550	ADRB2	S346	ELLCLRRSSLKAY	Kinase 9:	DCAMKL2 (BI035543)	Q8N568	548
P07550	ADRB2	S346	ELLCLRRSSLKAY	Kinase 10:	SGK	O00141	547
P07550	ADRB2	S346	ELLCLRRSSLKAY	Kinase 11:	SGK2	Q9HBY8	545
P07550	ADRB2	S346	ELLCLRRSSLKAY	Kinase 12:	p70S6Kb (RPS6KB2)	Q9UBS0	541
P07550	ADRB2	S346	ELLCLRRSSLKAY	Kinase 13:	CAMK2d	Q13557	534
P07550	ADRB2	S346	ELLCLRRSSLKAY	Kinase 14:	CAMK2a	Q9UQM7	534
P07550	ADRB2	S346	ELLCLRRSSLKAY	Kinase 15:	SGK3 (SGKL)	Q96BR1	530
P07550	ADRB2	S346	ELLCLRRSSLKAY	Kinase 16:	CHK2 (CHEK2)	O96017	530
P07550	ADRB2	S346	ELLCLRRSSLKAY	Kinase 17:	AKT3	Q9Y243	530
P07550	ADRB2	S346	ELLCLRRSSLKAY	Kinase 18:	RSK3 (RPS6KA1)	Q15349	529
P07550	ADRB2	S346	ELLCLRRSSLKAY	Kinase 19:	RSK1 (RPS6KA2)	Q15418	529
P07550	ADRB2	S346	ELLCLRRSSLKAY	Kinase 20:	CAMK2g	Q13555	528
P07550	ADRB2	S346	ELLCLRRSSLKAY	Kinase 21:	PRKY	O43930	528
P07550	ADRB2	S346	ELLCLRRSSLKAY	Kinase 22:	RSK2 (RPS6KA3)	P51812	528
P07550	ADRB2	S346	ELLCLRRSSLKAY	Kinase 23:	PKACg (PRKACG)	P22612	526
P07550	ADRB2	S346	ELLCLRRSSLKAY	Kinase 24:	PIM1	P11309	526
P07550	ADRB2	S346	ELLCLRRSSLKAY	Kinase 25:	RSK4 (RPS6KA6)	Q9UK32	523
P07550	ADRB2	S346	ELLCLRRSSLKAY	Kinase 26:	MAPKAPK3	Q16644	523
P07550	ADRB2	S346	ELLCLRRSSLKAY	Kinase 27:	PSKH1 (HUMPSKB)	P11801	521
P07550	ADRB2	S346	ELLCLRRSSLKAY	Kinase 28:	PKCt (PRKCQ)	Q04759	519
P07550	ADRB2	S346	ELLCLRRSSLKAY	Kinase 29:	Pim3 (AL549548)	P58750	519
P07550	ADRB2	S346	ELLCLRRSSLKAY	Kinase 30:	CAMK4	Q16566	519
P07550	ADRB2	S346	ELLCLRRSSLKAY	Kinase 31:	PKCb (PRKCB1)	P05771	519
P07550	ADRB2	S346	ELLCLRRSSLKAY	Kinase 32:	PKCa (PRKCA)	P17252	518
P07550	ADRB2	S346	ELLCLRRSSLKAY	Kinase 33:	CAMK2b	Q13554	518
P07550	ADRB2	S346	ELLCLRRSSLKAY	Kinase 34:	MAPKAPK2	P49137	517
P07550	ADRB2	S346	ELLCLRRSSLKAY	Kinase 35:	PKN1 (PRKCL1)	Q16512	517
P07550	ADRB2	S346	ELLCLRRSSLKAY	Kinase 36:	PKN2 (PRKCL2)	Q16513	517
P07550	ADRB2	S346	ELLCLRRSSLKAY	Kinase 37:	PKCh (PRKCH)	P24723	512
P07550	ADRB2	S346	ELLCLRRSSLKAY	Kinase 38:	p70S6K (RPS6KB1)	P23443	510
P07550	ADRB2	S346	ELLCLRRSSLKAY	Kinase 39:	DCAMKL3 (KIAA1765)	Q9C098	510
P07550	ADRB2	S346	ELLCLRRSSLKAY	Kinase 40:	PSKH2	Q96QS6	508
P07550	ADRB2	S346	ELLCLRRSSLKAY	Kinase 41:	PIM2	Q9P1W9	503
P07550	ADRB2	S346	ELLCLRRSSLKAY	Kinase 42:	PKCg (PRKCG)	P05129	497
P07550	ADRB2	S346	ELLCLRRSSLKAY	Kinase 43:	NDR2 (KIAA0965)	Q9Y2H1	495
P07550	ADRB2	S346	ELLCLRRSSLKAY	Kinase 44:	PKCe (PRKCE)	Q02156	494
P07550	ADRB2	S346	ELLCLRRSSLKAY	Kinase 45:	NDR1 (NDR)	Q15208	491
P07550	ADRB2	S346	ELLCLRRSSLKAY	Kinase 46:	PKCd (PRKCD)	Q05655	490
P07550	ADRB2	S346	ELLCLRRSSLKAY	Kinase 47:	MSK1 (RPS6KA5)	O75582	489
P07550	ADRB2	S346	ELLCLRRSSLKAY	Kinase 48:	DCAMKL1	O15075	486
P07550	ADRB2	S346	ELLCLRRSSLKAY	Kinase 49:	DRAK2 (STK17B)	O94768	485
P07550	ADRB2	S346	ELLCLRRSSLKAY	Kinase 50:	CAMK1g	Q96NX5	485
P31749	AKT1	T308	KDGATMKTFCGTP	Kinase 1:	PDK1 (PDPK1)	O15530	428
P31749	AKT1	T308	KDGATMKTFCGTP	Kinase 2:	SgK196	Q9H5K3	339
P31749	AKT1	T308	KDGATMKTFCGTP	Kinase 3:	LKB1 (STK11)	Q15831	337
P10275	AR	S791	VRMRHLSQEFGWL	Kinase 1:	ATR	Q13535	634
P10275	AR	S791	VRMRHLSQEFGWL	Kinase 2:	PIM1	P11309	604
P10275	AR	S791	VRMRHLSQEFGWL	Kinase 3:	Pim3 (AL549548)	P58750	604
P10275	AR	S791	VRMRHLSQEFGWL	Kinase 4:	PIM2	Q9P1W9	592
P10275	AR	S791	VRMRHLSQEFGWL	Kinase 5:	PRKX	P51817	563
P10275	AR	S791	VRMRHLSQEFGWL	Kinase 6:	ANPa (NPR1)	P16066	547
P10275	AR	S791	VRMRHLSQEFGWL	Kinase 7:	PRKY	O43930	546
P10275	AR	S791	VRMRHLSQEFGWL	Kinase 8:	PKG1 (PRKG1)	Q13976	546
P10275	AR	S791	VRMRHLSQEFGWL	Kinase 9:	PKACa (PRKACA)	P17612	536
P10275	AR	S791	VRMRHLSQEFGWL	Kinase 10:	PKACb PRKACB	P22694	536
P10275	AR	S791	VRMRHLSQEFGWL	Kinase 11:	MAPKAPK3	Q16644	534
P10275	AR	S791	VRMRHLSQEFGWL	Kinase 12:	SGK2	Q9HBY8	533
P10275	AR	S791	VRMRHLSQEFGWL	Kinase 13:	SGK	O00141	533
P10275	AR	S791	VRMRHLSQEFGWL	Kinase 14:	RSK4 (RPS6KA6)	Q9UK32	532
P10275	AR	S791	VRMRHLSQEFGWL	Kinase 15:	RSK2 (RPS6KA3)	P51812	531
P10275	AR	S791	VRMRHLSQEFGWL	Kinase 16:	p70S6Kb (RPS6KB2)	Q9UBS0	530
P10275	AR	S791	VRMRHLSQEFGWL	Kinase 17:	RSK1 (RPS6KA2)	Q15418	530
P10275	AR	S791	VRMRHLSQEFGWL	Kinase 18:	p70S6K (RPS6KB1)	P23443	529
P10275	AR	S791	VRMRHLSQEFGWL	Kinase 19:	RSK3 (RPS6KA1)	Q15349	529
P10275	AR	S791	VRMRHLSQEFGWL	Kinase 20:	MAPKAPK2	P49137	526
P10275	AR	S791	VRMRHLSQEFGWL	Kinase 21:	AKT2	P31751	525
P10275	AR	S791	VRMRHLSQEFGWL	Kinase 22:	AKT1	P31749	525
P10275	AR	S791	VRMRHLSQEFGWL	Kinase 23:	SGK3 (SGKL)	Q96BR1	525
P10275	AR	S791	VRMRHLSQEFGWL	Kinase 24:	AKT3	Q9Y243	520
P10275	AR	S791	VRMRHLSQEFGWL	Kinase 25:	MSK1 (RPS6KA5)	O75582	520
P10275	AR	S791	VRMRHLSQEFGWL	Kinase 26:	PKG2 (PRKG2)	Q13237	519
P10275	AR	S791	VRMRHLSQEFGWL	Kinase 27:	caMLCK (MLCK)	Q32MK0	509
P10275	AR	S791	VRMRHLSQEFGWL	Kinase 28:	ADCK3 (LOC56997)	Q8NI60	499
P10275	AR	S791	VRMRHLSQEFGWL	Kinase 29:	SgK307	Q8IWB6	497
P10275	AR	S791	VRMRHLSQEFGWL	Kinase 30:	PKACg (PRKACG)	P22612	488
P10275	AR	S791	VRMRHLSQEFGWL	Kinase 31:	DCAMKL2 (BI035543)	Q8N568	484
P10275	AR	S791	VRMRHLSQEFGWL	Kinase 32:	MSK1 (RPS6KA5)	O75582	483
P10275	AR	S791	VRMRHLSQEFGWL	Kinase 33:	DAPK1	P53355	480
P10275	AR	S791	VRMRHLSQEFGWL	Kinase 34:	MSK2 (RPS6KA4)	O75676	479
P10275	AR	S791	VRMRHLSQEFGWL	Kinase 35:	CAMK2b	Q13554	477
P10275	AR	S791	VRMRHLSQEFGWL	Kinase 36:	CAMK2d	Q13557	476
P10275	AR	S791	VRMRHLSQEFGWL	Kinase 37:	CAMK2a	Q9UQM7	476
P10275	AR	S791	VRMRHLSQEFGWL	Kinase 38:	CAMK2g	Q13555	476
P10275	AR	S791	VRMRHLSQEFGWL	Kinase 39:	SgK085 (LOC134927)	Q86YV6	475
P10275	AR	S791	VRMRHLSQEFGWL	Kinase 40:	skMLCK (MYLK2)	Q9H1R3	471
P10275	AR	S791	VRMRHLSQEFGWL	Kinase 41:	CAMK1g	Q96NX5	469
P10275	AR	S791	VRMRHLSQEFGWL	Kinase 42:	VACAMKL (MGC8407)	Q8NCB2	466
P10275	AR	S791	VRMRHLSQEFGWL	Kinase 43:	ANPb (NPR2)	P20594	466
P10275	AR	S791	VRMRHLSQEFGWL	Kinase 44:	smMLCK (MYLK)	Q15746	465
P10275	AR	S791	VRMRHLSQEFGWL	Kinase 45:	PSKH1 (HUMPSKB)	P11801	465
P10275	AR	S791	VRMRHLSQEFGWL	Kinase 46:	BRSK2 (AL538014)	Q8IWQ3	465
P10275	AR	S791	VRMRHLSQEFGWL	Kinase 47:	BRSK1 (KIAA1811)	Q8TDC3	465
P10275	AR	S791	VRMRHLSQEFGWL	Kinase 48:	DAPK3	O43293	462
P10275	AR	S791	VRMRHLSQEFGWL	Kinase 49:	DAPK2	Q9UIK4	461
P10275	AR	S791	VRMRHLSQEFGWL	Kinase 50:	PKN1 (PRKCL1)	Q16512	459
Q13315	ATM	S1974	KRSLAFEEGSQST	Kinase 1:	IKKE	Q14164	336
Q13315	ATM	S1981	KRSLAFEEGSQST	Kinase 1:	ATR	Q13535	623
Q13315	ATM	S1981	KRSLAFEEGSQST	Kinase 2:	DNAPK/PRKDC	P78527	472
Q13315	ATM	S1981	KRSLAFEEGSQST	Kinase 3:	JNK1 (MAPK8)	P45983	328
Q13315	ATM	S1981	KRSLAFEEGSQST	Kinase 4:	JNK3 (MAPK10)	P53779	328
Q13315	ATM	S1981	KRSLAFEEGSQST	Kinase 5:	JNK2 (MAPK9)	P45984	317
Q13315	ATM	S1981	KRSLAFEEGSQST	Kinase 6:	p38a MAPK (MAPK14)	Q16539	307
Q13315	ATM	S1981	KRSLAFEEGSQST	Kinase 7:	p70S6K (RPS6KB1)	P23443	303
Q13315	ATM	S1983	KRSLAFEEGSQST	Kinase 1:	IKKE	Q14164	357
Q13315	ATM	S1983	KRSLAFEEGSQST	Kinase 2:	Nuak2 (DKFZP434J037)	Q9H093	340
Q13315	ATM	S1983	KRSLAFEEGSQST	Kinase 3:	NEK8 (AI086865)	Q86SG6	332
Q13315	ATM	S1983	KRSLAFEEGSQST	Kinase 4:	BARK1 (ADRBK1, GRK2)	P25098	332
Q13315	ATM	S1983	KRSLAFEEGSQST	Kinase 5:	TBK1	Q9UHD2	326
Q13315	ATM	S1983	KRSLAFEEGSQST	Kinase 6:	MAPKAPK3	Q16644	324
Q13315	ATM	S1983	KRSLAFEEGSQST	Kinase 7:	PITSLRE (CDC2L1)	Q9UQ88	320
Q13315	ATM	S1983	KRSLAFEEGSQST	Kinase 8:	RHOK (Grk1)	Q15835	320
Q13315	ATM	S1983	KRSLAFEEGSQST	Kinase 9:	MSK2 (RPS6KA4)	O75676	313
Q13315	ATM	S1983	KRSLAFEEGSQST	Kinase 10:	PSKH1 (HUMPSKB)	P11801	306
Q13315	ATM	S1983	KRSLAFEEGSQST	Kinase 11:	BARK2 (ADRBK2, GRK3)	P35626	304
Q92934	BAD	S118	RELRRMSDEFVDS	Kinase 1:	PKG1 (PRKG1)	Q13976	614
Q92934	BAD	S118	RELRRMSDEFVDS	Kinase 2:	PKG2 (PRKG2)	Q13237	592
Q92934	BAD	S118	RELRRMSDEFVDS	Kinase 3:	PIM1	P11309	562
Q92934	BAD	S118	RELRRMSDEFVDS	Kinase 4:	MSK1 (RPS6KA5)	O75582	561
Q92934	BAD	S118	RELRRMSDEFVDS	Kinase 5:	PRKX	P51817	561
Q92934	BAD	S118	RELRRMSDEFVDS	Kinase 6:	MAPKAPK3	Q16644	559
Q92934	BAD	S118	RELRRMSDEFVDS	Kinase 7:	Pim3 (AL549548)	P58750	558
Q92934	BAD	S118	RELRRMSDEFVDS	Kinase 8:	p70S6Kb (RPS6KB2)	Q9UBS0	554
Q92934	BAD	S118	RELRRMSDEFVDS	Kinase 9:	MAPKAPK2	P49137	552
Q92934	BAD	S118	RELRRMSDEFVDS	Kinase 10:	p70S6K (RPS6KB1)	P23443	547
Q92934	BAD	S118	RELRRMSDEFVDS	Kinase 11:	PKACa (PRKACA)	P17612	544
Q92934	BAD	S118	RELRRMSDEFVDS	Kinase 12:	PKACb PRKACB	P22694	544
Q92934	BAD	S118	RELRRMSDEFVDS	Kinase 13:	RSK3 (RPS6KA1)	Q15349	542
Q92934	BAD	S118	RELRRMSDEFVDS	Kinase 14:	RSK1 (RPS6KA2)	Q15418	542
Q92934	BAD	S118	RELRRMSDEFVDS	Kinase 15:	AKT1	P31749	541
Q92934	BAD	S118	RELRRMSDEFVDS	Kinase 16:	RSK2 (RPS6KA3)	P51812	539
Q92934	BAD	S118	RELRRMSDEFVDS	Kinase 17:	RSK4 (RPS6KA6)	Q9UK32	538
Q92934	BAD	S118	RELRRMSDEFVDS	Kinase 18:	AKT2	P31751	537
Q92934	BAD	S118	RELRRMSDEFVDS	Kinase 19:	AKT3	Q9Y243	533
Q92934	BAD	S118	RELRRMSDEFVDS	Kinase 20:	SGK2	Q9HBY8	531
Q92934	BAD	S118	RELRRMSDEFVDS	Kinase 21:	SGK	O00141	528
Q92934	BAD	S118	RELRRMSDEFVDS	Kinase 22:	PIM2	Q9P1W9	527
Q92934	BAD	S118	RELRRMSDEFVDS	Kinase 23:	PRKY	O43930	526
Q92934	BAD	S118	RELRRMSDEFVDS	Kinase 24:	SGK3 (SGKL)	Q96BR1	525
Q92934	BAD	S118	RELRRMSDEFVDS	Kinase 25:	PKACg (PRKACG)	P22612	512
Q92934	BAD	S118	RELRRMSDEFVDS	Kinase 26:	NDR1 (NDR)	Q15208	507
Q92934	BAD	S118	RELRRMSDEFVDS	Kinase 27:	ANPa (NPR1)	P16066	506
Q92934	BAD	S118	RELRRMSDEFVDS	Kinase 28:	MSK2 (RPS6KA4)	O75676	504
Q92934	BAD	S118	RELRRMSDEFVDS	Kinase 29:	NDR2 (KIAA0965)	Q9Y2H1	497
Q92934	BAD	S118	RELRRMSDEFVDS	Kinase 30:	caMLCK (MLCK)	Q32MK0	495
Q92934	BAD	S118	RELRRMSDEFVDS	Kinase 31:	DCAMKL2 (BI035543)	Q8N568	494
Q92934	BAD	S118	RELRRMSDEFVDS	Kinase 32:	MSK1 (RPS6KA5)	O75582	491
Q92934	BAD	S118	RELRRMSDEFVDS	Kinase 33:	PKCe (PRKCE)	Q02156	490
Q92934	BAD	S118	RELRRMSDEFVDS	Kinase 34:	PKCh (PRKCH)	P24723	488
Q92934	BAD	S118	RELRRMSDEFVDS	Kinase 35:	PKCa (PRKCA)	P17252	487
Q92934	BAD	S118	RELRRMSDEFVDS	Kinase 36:	PKCb (PRKCB1)	P05771	486
Q92934	BAD	S118	RELRRMSDEFVDS	Kinase 37:	BRSK2 (AL538014)	Q8IWQ3	486
Q92934	BAD	S118	RELRRMSDEFVDS	Kinase 38:	BRSK1 (KIAA1811)	Q8TDC3	486
Q92934	BAD	S118	RELRRMSDEFVDS	Kinase 39:	PSKH2	Q96QS6	486
Q92934	BAD	S118	RELRRMSDEFVDS	Kinase 40:	PKCz (PRKCZ)	Q05513	485
Q92934	BAD	S118	RELRRMSDEFVDS	Kinase 41:	PKCt (PRKCQ)	Q04759	483
Q92934	BAD	S118	RELRRMSDEFVDS	Kinase 42:	PSKH1 (HUMPSKB)	P11801	480
Q92934	BAD	S118	RELRRMSDEFVDS	Kinase 43:	DRAK2 (STK17B)	O94768	479
Q92934	BAD	S118	RELRRMSDEFVDS	Kinase 44:	LATS2 (KPM)	Q9NRM7	478
Q92934	BAD	S118	RELRRMSDEFVDS	Kinase 45:	AMPKa1 (PRKAA1)	Q13131	478
Q92934	BAD	S118	RELRRMSDEFVDS	Kinase 46:	PKN1 (PRKCL1)	Q16512	477
Q92934	BAD	S118	RELRRMSDEFVDS	Kinase 47:	PKN2 (PRKCL2)	Q16513	477
Q92934	BAD	S118	RELRRMSDEFVDS	Kinase 48:	PKCg (PRKCG)	P05129	477
Q92934	BAD	S118	RELRRMSDEFVDS	Kinase 49:	CAMK4	Q16566	475
Q92934	BAD	S118	RELRRMSDEFVDS	Kinase 50:	LATS1	O95835	473
Q92934	BAD	S124	RELRRMSDEFVDS	Kinase 1:	MSK1 (RPS6KA5)	O75582	422
Q92934	BAD	S124	RELRRMSDEFVDS	Kinase 2:	IKKb (IKBKINASE)	O14920	389
Q92934	BAD	S124	RELRRMSDEFVDS	Kinase 3:	IKKa (CHUK)	O15111	388
Q92934	BAD	S124	RELRRMSDEFVDS	Kinase 4:	NEK8 (AI086865)	Q86SG6	384
Q92934	BAD	S124	RELRRMSDEFVDS	Kinase 5:	NIK (MAP3K14)	Q99558	371
Q92934	BAD	S124	RELRRMSDEFVDS	Kinase 6:	IKKE	Q14164	367
Q92934	BAD	S124	RELRRMSDEFVDS	Kinase 7:	ASK1 (MAP3K5)	Q99683	366
Q92934	BAD	S124	RELRRMSDEFVDS	Kinase 8:	RSK3 (RPS6KA1)	Q15349	363
Q92934	BAD	S124	RELRRMSDEFVDS	Kinase 9:	CK1a1 (CSNK1A1)	P48729	357
Q92934	BAD	S124	RELRRMSDEFVDS	Kinase 10:	ASK2 (MAP3K6)	O95382	356
Q92934	BAD	S124	RELRRMSDEFVDS	Kinase 11:	RIPK2	O43353	354
Q92934	BAD	S124	RELRRMSDEFVDS	Kinase 12:	MAP3K15	Q6ZN16	354
Q92934	BAD	S124	RELRRMSDEFVDS	Kinase 13:	PLK1 (PLK)	P53350	352
Q92934	BAD	S124	RELRRMSDEFVDS	Kinase 14:	MSK1 (RPS6KA5)	O75582	351
Q92934	BAD	S124	RELRRMSDEFVDS	Kinase 15:	HUNK (BRD4)	P57058	351
Q92934	BAD	S124	RELRRMSDEFVDS	Kinase 16:	MSK2 (RPS6KA4)	O75676	349
Q92934	BAD	S124	RELRRMSDEFVDS	Kinase 17:	MSK2 (RPS6KA4)	O75676	348
Q92934	BAD	S124	RELRRMSDEFVDS	Kinase 18:	NEK11 (BC009414)	Q8NG66	347
Q92934	BAD	S124	RELRRMSDEFVDS	Kinase 19:	RSK4 (RPS6KA6)	Q9UK32	346
Q92934	BAD	S124	RELRRMSDEFVDS	Kinase 20:	STK33	Q9BYT3	345
Q92934	BAD	S124	RELRRMSDEFVDS	Kinase 21:	PASK (PASKIN)	Q96RG2	345
Q92934	BAD	S124	RELRRMSDEFVDS	Kinase 22:	SgK307	Q8IWB6	343
Q92934	BAD	S124	RELRRMSDEFVDS	Kinase 23:	CDC7 (CDC7L1)	O00311	343
Q92934	BAD	S124	RELRRMSDEFVDS	Kinase 24:	BARK2 (ADRBK2, GRK3)	P35626	342
Q92934	BAD	S124	RELRRMSDEFVDS	Kinase 25:	RSK1 (RPS6KA2)	Q15418	341
Q92934	BAD	S124	RELRRMSDEFVDS	Kinase 26:	PDK1 (PDPK1)	O15530	340
Q92934	BAD	S124	RELRRMSDEFVDS	Kinase 27:	TRIO	O75962	338
Q92934	BAD	S124	RELRRMSDEFVDS	Kinase 28:	PIM2	Q9P1W9	337
Q92934	BAD	S124	RELRRMSDEFVDS	Kinase 29:	TRAD	O60229	337
Q92934	BAD	S124	RELRRMSDEFVDS	Kinase 30:	PITSLRE (CDC2L1)	Q9UQ88	336
Q92934	BAD	S124	RELRRMSDEFVDS	Kinase 31:	CDK5	Q00535	336
Q92934	BAD	S124	RELRRMSDEFVDS	Kinase 32:	LATS2 (KPM)	Q9NRM7	335
Q92934	BAD	S124	RELRRMSDEFVDS	Kinase 33:	LRRK1 (FLJ23119)	Q38SD2	335
Q92934	BAD	S124	RELRRMSDEFVDS	Kinase 34:	p70S6Kb (RPS6KB2)	Q9UBS0	335
Q92934	BAD	S124	RELRRMSDEFVDS	Kinase 35:	CAMK4	Q16566	335
Q92934	BAD	S124	RELRRMSDEFVDS	Kinase 36:	CLK4	Q9HAZ1	334
Q92934	BAD	S124	RELRRMSDEFVDS	Kinase 37:	PSKH1 (HUMPSKB)	P11801	334
Q92934	BAD	S124	RELRRMSDEFVDS	Kinase 38:	CK2a2 (CSNK2A2)	P19784	333
Q92934	BAD	S124	RELRRMSDEFVDS	Kinase 39:	Obscn (BG986727)	Q5VST9	333
Q92934	BAD	S124	RELRRMSDEFVDS	Kinase 40:	TTBK1 (KIAA1855)	Q5TCY1	332
Q92934	BAD	S124	RELRRMSDEFVDS	Kinase 41:	NEK4 (STK2)	P51957	332
Q92934	BAD	S124	RELRRMSDEFVDS	Kinase 42:	RSK2 (RPS6KA3)	P51812	331
Q92934	BAD	S124	RELRRMSDEFVDS	Kinase 43:	NEK1	Q96PY6	331
Q92934	BAD	S124	RELRRMSDEFVDS	Kinase 44:	CDK1 (CDC2)	P06493	330
Q92934	BAD	S124	RELRRMSDEFVDS	Kinase 45:	NEK10	Q6ZWH5	329
Q92934	BAD	S124	RELRRMSDEFVDS	Kinase 46:	CK2a1 (CSNK2A1)	P68400	328
Q92934	BAD	S124	RELRRMSDEFVDS	Kinase 47:	BARK1 (ADRBK1, GRK2)	P25098	328
Q92934	BAD	S124	RELRRMSDEFVDS	Kinase 48:	Pim3 (AL549548)	P58750	327
Q92934	BAD	S124	RELRRMSDEFVDS	Kinase 49:	CLK2	P49760	327
Q92934	BAD	S124	RELRRMSDEFVDS	Kinase 50:	CDK3	Q00526	325
Q92934	BAD	S71	IRSRHSSYPAGTE	Kinase 1:	PKG2 (PRKG2)	Q13237	330
Q92934	BAD	S71	IRSRHSSYPAGTE	Kinase 2:	PKG1 (PRKG1)	Q13976	305
Q92934	BAD	S74	IRSRHSSYPAGTE	Kinase 1:	PKG2 (PRKG2)	Q13237	358
Q92934	BAD	S74	IRSRHSSYPAGTE	Kinase 2:	AKT2	P31751	355
Q92934	BAD	S74	IRSRHSSYPAGTE	Kinase 3:	AKT1	P31749	353
Q92934	BAD	S74	IRSRHSSYPAGTE	Kinase 4:	MSK1 (RPS6KA5)	O75582	344
Q92934	BAD	S74	IRSRHSSYPAGTE	Kinase 5:	AKT3	Q9Y243	341
Q92934	BAD	S74	IRSRHSSYPAGTE	Kinase 6:	PKCd (PRKCD)	Q05655	339
Q92934	BAD	S74	IRSRHSSYPAGTE	Kinase 7:	PKCt (PRKCQ)	Q04759	334
Q92934	BAD	S74	IRSRHSSYPAGTE	Kinase 8:	NIK (MAP3K14)	Q99558	332
Q92934	BAD	S74	IRSRHSSYPAGTE	Kinase 9:	PKG1 (PRKG1)	Q13976	328
Q92934	BAD	S74	IRSRHSSYPAGTE	Kinase 10:	PKCb (PRKCB1)	P05771	327
Q92934	BAD	S74	IRSRHSSYPAGTE	Kinase 11:	PKCa (PRKCA)	P17252	325
Q92934	BAD	S74	IRSRHSSYPAGTE	Kinase 12:	PKCe (PRKCE)	Q02156	320
Q92934	BAD	S74	IRSRHSSYPAGTE	Kinase 13:	PKCg (PRKCG)	P05129	320
Q92934	BAD	S74	IRSRHSSYPAGTE	Kinase 14:	mTOR/FRAP	P42345	319
Q92934	BAD	S74	IRSRHSSYPAGTE	Kinase 15:	PKACg (PRKACG)	P22612	318
Q92934	BAD	S74	IRSRHSSYPAGTE	Kinase 16:	PKN1 (PRKCL1)	Q16512	318
Q92934	BAD	S74	IRSRHSSYPAGTE	Kinase 17:	PKN2 (PRKCL2)	Q16513	318
Q92934	BAD	S74	IRSRHSSYPAGTE	Kinase 18:	p70S6Kb (RPS6KB2)	Q9UBS0	317
Q92934	BAD	S74	IRSRHSSYPAGTE	Kinase 19:	PKACa (PRKACA)	P17612	316
Q92934	BAD	S74	IRSRHSSYPAGTE	Kinase 20:	PKACb PRKACB	P22694	316
Q92934	BAD	S74	IRSRHSSYPAGTE	Kinase 21:	PKCh (PRKCH)	P24723	316
Q92934	BAD	S74	IRSRHSSYPAGTE	Kinase 22:	AMPKa2 (PRKAA2)	P54646	314
Q92934	BAD	S74	IRSRHSSYPAGTE	Kinase 23:	AMPKa1 (PRKAA1)	Q13131	311
Q92934	BAD	S74	IRSRHSSYPAGTE	Kinase 24:	AurC (STK13)	Q9UQB9	309
Q92934	BAD	S74	IRSRHSSYPAGTE	Kinase 25:	AurB (STK12)	Q96GD4	309
Q92934	BAD	S74	IRSRHSSYPAGTE	Kinase 26:	SGK	O00141	307
Q92934	BAD	S74	IRSRHSSYPAGTE	Kinase 27:	PKN3 (PKNBETA)	Q6P5Z2	306
Q92934	BAD	S74	IRSRHSSYPAGTE	Kinase 28:	PRKX	P51817	305
Q92934	BAD	S74	IRSRHSSYPAGTE	Kinase 29:	PRKY	O43930	304
Q92934	BAD	S74	IRSRHSSYPAGTE	Kinase 30:	AurA (STK15)	O14965	303
Q92934	BAD	S74	IRSRHSSYPAGTE	Kinase 31:	NDR2 (KIAA0965)	Q9Y2H1	303
Q92934	BAD	S74	IRSRHSSYPAGTE	Kinase 32:	SGK2	Q9HBY8	301
Q92934	BAD	S74	IRSRHSSYPAGTE	Kinase 33:	NDR1 (NDR)	Q15208	301
Q92934	BAD	S74	IRSRHSSYPAGTE	Kinase 34:	p70S6K (RPS6KB1)	P23443	301
Q92934	BAD	S75	IRSRHSSYPAGTE	Kinase 1:	ANPa (NPR1)	P16066	652
Q92934	BAD	S75	IRSRHSSYPAGTE	Kinase 2:	RAF1	P04049	626
Q92934	BAD	S75	IRSRHSSYPAGTE	Kinase 3:	MSK1 (RPS6KA5)	O75582	624
Q92934	BAD	S75	IRSRHSSYPAGTE	Kinase 4:	Pim3 (AL549548)	P58750	616
Q92934	BAD	S75	IRSRHSSYPAGTE	Kinase 5:	PIM1	P11309	607
Q92934	BAD	S75	IRSRHSSYPAGTE	Kinase 6:	RSK3 (RPS6KA1)	Q15349	606
Q92934	BAD	S75	IRSRHSSYPAGTE	Kinase 7:	RSK2 (RPS6KA3)	P51812	602
Q92934	BAD	S75	IRSRHSSYPAGTE	Kinase 8:	RSK1 (RPS6KA2)	Q15418	599
Q92934	BAD	S75	IRSRHSSYPAGTE	Kinase 9:	PRKX	P51817	592
Q92934	BAD	S75	IRSRHSSYPAGTE	Kinase 10:	PIM2	Q9P1W9	591
Q92934	BAD	S75	IRSRHSSYPAGTE	Kinase 11:	SGK3 (SGKL)	Q96BR1	590
Q92934	BAD	S75	IRSRHSSYPAGTE	Kinase 12:	RSK4 (RPS6KA6)	Q9UK32	590
Q92934	BAD	S75	IRSRHSSYPAGTE	Kinase 13:	SGK	O00141	580
Q92934	BAD	S75	IRSRHSSYPAGTE	Kinase 14:	SGK2	Q9HBY8	577
Q92934	BAD	S75	IRSRHSSYPAGTE	Kinase 15:	p70S6K (RPS6KB1)	P23443	572
Q92934	BAD	S75	IRSRHSSYPAGTE	Kinase 16:	PRKY	O43930	571
Q92934	BAD	S75	IRSRHSSYPAGTE	Kinase 17:	ARAF	P10398	571
Q92934	BAD	S75	IRSRHSSYPAGTE	Kinase 18:	PKACa (PRKACA)	P17612	568
Q92934	BAD	S75	IRSRHSSYPAGTE	Kinase 19:	PKACb PRKACB	P22694	568
Q92934	BAD	S75	IRSRHSSYPAGTE	Kinase 20:	BRAF	P15056	566
Q92934	BAD	S75	IRSRHSSYPAGTE	Kinase 21:	p70S6Kb (RPS6KB2)	Q9UBS0	561
Q92934	BAD	S75	IRSRHSSYPAGTE	Kinase 22:	MSK1 (RPS6KA5)	O75582	540
Q92934	BAD	S75	IRSRHSSYPAGTE	Kinase 23:	AKT2	P31751	535
Q92934	BAD	S75	IRSRHSSYPAGTE	Kinase 24:	AKT1	P31749	534
Q92934	BAD	S75	IRSRHSSYPAGTE	Kinase 25:	SgK307	Q8IWB6	534
Q92934	BAD	S75	IRSRHSSYPAGTE	Kinase 26:	MAPKAPK2	P49137	534
Q92934	BAD	S75	IRSRHSSYPAGTE	Kinase 27:	caMLCK (MLCK)	Q32MK0	530
Q92934	BAD	S75	IRSRHSSYPAGTE	Kinase 28:	MAPKAPK3	Q16644	526
Q92934	BAD	S75	IRSRHSSYPAGTE	Kinase 29:	PSKH1 (HUMPSKB)	P11801	526
Q92934	BAD	S75	IRSRHSSYPAGTE	Kinase 30:	AKT3	Q9Y243	526
Q92934	BAD	S75	IRSRHSSYPAGTE	Kinase 31:	Fused (FUSED_STK)	Q9NRP7	525
Q92934	BAD	S75	IRSRHSSYPAGTE	Kinase 32:	ANPb (NPR2)	P20594	523
Q92934	BAD	S75	IRSRHSSYPAGTE	Kinase 33:	PKG1 (PRKG1)	Q13976	520
Q92934	BAD	S75	IRSRHSSYPAGTE	Kinase 34:	MSK2 (RPS6KA4)	O75676	520
Q92934	BAD	S75	IRSRHSSYPAGTE	Kinase 35:	skMLCK (MYLK2)	Q9H1R3	520
Q92934	BAD	S75	IRSRHSSYPAGTE	Kinase 36:	VACAMKL (MGC8407)	Q8NCB2	518
Q92934	BAD	S75	IRSRHSSYPAGTE	Kinase 37:	PKG2 (PRKG2)	Q13237	517
Q92934	BAD	S75	IRSRHSSYPAGTE	Kinase 38:	CAMK4	Q16566	517
Q92934	BAD	S75	IRSRHSSYPAGTE	Kinase 39:	DCAMKL2 (BI035543)	Q8N568	515
Q92934	BAD	S75	IRSRHSSYPAGTE	Kinase 40:	ULK3 (AL117482)	Q6PHR2	511
Q92934	BAD	S75	IRSRHSSYPAGTE	Kinase 41:	GCN2 (DKFZP434P061)	Q9P2K8	511
Q92934	BAD	S75	IRSRHSSYPAGTE	Kinase 42:	PKACg (PRKACG)	P22612	511
Q92934	BAD	S75	IRSRHSSYPAGTE	Kinase 43:	BRSK2 (AL538014)	Q8IWQ3	509
Q92934	BAD	S75	IRSRHSSYPAGTE	Kinase 44:	BRSK1 (KIAA1811)	Q8TDC3	509
Q92934	BAD	S75	IRSRHSSYPAGTE	Kinase 45:	RSK2 (RPS6KA3)	P51812	507
Q92934	BAD	S75	IRSRHSSYPAGTE	Kinase 46:	HRI	Q9BQI3	506
Q92934	BAD	S75	IRSRHSSYPAGTE	Kinase 47:	ADCK3 (LOC56997)	Q8NI60	506
Q92934	BAD	S75	IRSRHSSYPAGTE	Kinase 48:	SgK085 (LOC134927)	Q86YV6	506
Q92934	BAD	S75	IRSRHSSYPAGTE	Kinase 49:	CAMK2d	Q13557	505
Q92934	BAD	S75	IRSRHSSYPAGTE	Kinase 50:	CAMK2a	Q9UQM7	505
Q92934	BAD	S97	FRGRSRSAPPNLW	Kinase 1:	PKG1 (PRKG1)	Q13976	467
Q92934	BAD	S97	FRGRSRSAPPNLW	Kinase 2:	ANPa (NPR1)	P16066	445
Q92934	BAD	S97	FRGRSRSAPPNLW	Kinase 3:	PKACa (PRKACA)	P17612	438
Q92934	BAD	S97	FRGRSRSAPPNLW	Kinase 4:	PKACb PRKACB	P22694	438
Q92934	BAD	S97	FRGRSRSAPPNLW	Kinase 5:	RSK4 (RPS6KA6)	Q9UK32	434
Q92934	BAD	S97	FRGRSRSAPPNLW	Kinase 6:	RSK3 (RPS6KA1)	Q15349	432
Q92934	BAD	S97	FRGRSRSAPPNLW	Kinase 7:	RSK2 (RPS6KA3)	P51812	431
Q92934	BAD	S97	FRGRSRSAPPNLW	Kinase 8:	RSK1 (RPS6KA2)	Q15418	431
Q92934	BAD	S97	FRGRSRSAPPNLW	Kinase 9:	MAPKAPK2	P49137	430
Q92934	BAD	S97	FRGRSRSAPPNLW	Kinase 10:	p70S6Kb (RPS6KB2)	Q9UBS0	430
Q92934	BAD	S97	FRGRSRSAPPNLW	Kinase 11:	DCAMKL2 (BI035543)	Q8N568	430
Q92934	BAD	S97	FRGRSRSAPPNLW	Kinase 12:	MAPKAPK3	Q16644	430
Q92934	BAD	S97	FRGRSRSAPPNLW	Kinase 13:	SGK	O00141	428
Q92934	BAD	S97	FRGRSRSAPPNLW	Kinase 14:	SGK2	Q9HBY8	424
Q92934	BAD	S97	FRGRSRSAPPNLW	Kinase 15:	PKG2 (PRKG2)	Q13237	422
Q92934	BAD	S97	FRGRSRSAPPNLW	Kinase 16:	SGK3 (SGKL)	Q96BR1	419
Q92934	BAD	S97	FRGRSRSAPPNLW	Kinase 17:	PSKH1 (HUMPSKB)	P11801	413
Q92934	BAD	S97	FRGRSRSAPPNLW	Kinase 18:	caMLCK (MLCK)	Q32MK0	413
Q92934	BAD	S97	FRGRSRSAPPNLW	Kinase 19:	DCAMKL3 (KIAA1765)	Q9C098	412
Q92934	BAD	S97	FRGRSRSAPPNLW	Kinase 20:	p70S6K (RPS6KB1)	P23443	410
Q92934	BAD	S97	FRGRSRSAPPNLW	Kinase 21:	AMPKa1 (PRKAA1)	Q13131	409
Q92934	BAD	S97	FRGRSRSAPPNLW	Kinase 22:	PRKX	P51817	408
Q92934	BAD	S97	FRGRSRSAPPNLW	Kinase 23:	p38a MAPK (MAPK14)	Q16539	405
Q92934	BAD	S97	FRGRSRSAPPNLW	Kinase 24:	p38d MAPK (MAPK13)	O15264	404
Q92934	BAD	S97	FRGRSRSAPPNLW	Kinase 25:	AMPKa2 (PRKAA2)	P54646	403
Q92934	BAD	S97	FRGRSRSAPPNLW	Kinase 26:	Pim3 (AL549548)	P58750	403
Q92934	BAD	S97	FRGRSRSAPPNLW	Kinase 27:	PRKY	O43930	400
Q92934	BAD	S97	FRGRSRSAPPNLW	Kinase 28:	ERK1	P27361	400
Q92934	BAD	S97	FRGRSRSAPPNLW	Kinase 29:	AKT2	P31751	400
Q92934	BAD	S97	FRGRSRSAPPNLW	Kinase 30:	PKACg (PRKACG)	P22612	400
Q92934	BAD	S97	FRGRSRSAPPNLW	Kinase 31:	AKT3	Q9Y243	399
Q92934	BAD	S97	FRGRSRSAPPNLW	Kinase 32:	PSKH2	Q96QS6	397
Q92934	BAD	S97	FRGRSRSAPPNLW	Kinase 33:	SgK085 (LOC134927)	Q86YV6	396
Q92934	BAD	S97	FRGRSRSAPPNLW	Kinase 34:	AKT1	P31749	396
Q92934	BAD	S97	FRGRSRSAPPNLW	Kinase 35:	PIM1	P11309	395
Q92934	BAD	S97	FRGRSRSAPPNLW	Kinase 36:	BRSK2 (AL538014)	Q8IWQ3	393
Q92934	BAD	S97	FRGRSRSAPPNLW	Kinase 37:	BRSK1 (KIAA1811)	Q8TDC3	393
Q92934	BAD	S97	FRGRSRSAPPNLW	Kinase 38:	CHK2 (CHEK2)	O96017	392
Q92934	BAD	S97	FRGRSRSAPPNLW	Kinase 39:	DCAMKL1	O15075	392
Q92934	BAD	S97	FRGRSRSAPPNLW	Kinase 40:	skMLCK (MYLK2)	Q9H1R3	389
Q92934	BAD	S97	FRGRSRSAPPNLW	Kinase 41:	AurC (STK13)	Q9UQB9	388
Q92934	BAD	S97	FRGRSRSAPPNLW	Kinase 42:	NuaK1 (KIAA0537)	O60285	386
Q92934	BAD	S97	FRGRSRSAPPNLW	Kinase 43:	CAMK1b	Q6P2M8	384
Q92934	BAD	S97	FRGRSRSAPPNLW	Kinase 44:	VACAMKL (MGC8407)	Q8NCB2	384
Q92934	BAD	S97	FRGRSRSAPPNLW	Kinase 45:	AurB (STK12)	Q96GD4	383
Q92934	BAD	S97	FRGRSRSAPPNLW	Kinase 46:	DAPK2	Q9UIK4	382
Q92934	BAD	S97	FRGRSRSAPPNLW	Kinase 47:	CaMK1a (CAMK1)	Q14012	381
Q92934	BAD	S97	FRGRSRSAPPNLW	Kinase 48:	MSK1 (RPS6KA5)	O75582	379
Q92934	BAD	S97	FRGRSRSAPPNLW	Kinase 49:	CaMK1d (LOC57118)	Q8IU85	378
Q92934	BAD	S97	FRGRSRSAPPNLW	Kinase 50:	smMLCK (MYLK)	Q15746	377
Q92934	BAD	S99	FRGRSRSAPPNLW	Kinase 1:	Pim3 (AL549548)	P58750	698
Q92934	BAD	S99	FRGRSRSAPPNLW	Kinase 2:	PIM1	P11309	696
Q92934	BAD	S99	FRGRSRSAPPNLW	Kinase 3:	PIM2	Q9P1W9	635
Q92934	BAD	S99	FRGRSRSAPPNLW	Kinase 4:	MAPKAPK3	Q16644	598
Q92934	BAD	S99	FRGRSRSAPPNLW	Kinase 5:	MAPKAPK2	P49137	579
Q92934	BAD	S99	FRGRSRSAPPNLW	Kinase 6:	ADCK3 (LOC56997)	Q8NI60	572
Q92934	BAD	S99	FRGRSRSAPPNLW	Kinase 7:	RAF1	P04049	562
Q92934	BAD	S99	FRGRSRSAPPNLW	Kinase 8:	NuaK1 (KIAA0537)	O60285	546
Q92934	BAD	S99	FRGRSRSAPPNLW	Kinase 9:	PRKX	P51817	542
Q92934	BAD	S99	FRGRSRSAPPNLW	Kinase 10:	ARAF	P10398	540
Q92934	BAD	S99	FRGRSRSAPPNLW	Kinase 11:	PRKY	O43930	534
Q92934	BAD	S99	FRGRSRSAPPNLW	Kinase 12:	SGK3 (SGKL)	Q96BR1	533
Q92934	BAD	S99	FRGRSRSAPPNLW	Kinase 13:	PKG1 (PRKG1)	Q13976	532
Q92934	BAD	S99	FRGRSRSAPPNLW	Kinase 14:	BRAF	P15056	532
Q92934	BAD	S99	FRGRSRSAPPNLW	Kinase 15:	p70S6K (RPS6KB1)	P23443	532
Q92934	BAD	S99	FRGRSRSAPPNLW	Kinase 16:	caMLCK (MLCK)	Q32MK0	530
Q92934	BAD	S99	FRGRSRSAPPNLW	Kinase 17:	RSK4 (RPS6KA6)	Q9UK32	528
Q92934	BAD	S99	FRGRSRSAPPNLW	Kinase 18:	p70S6Kb (RPS6KB2)	Q9UBS0	527
Q92934	BAD	S99	FRGRSRSAPPNLW	Kinase 19:	RSK2 (RPS6KA3)	P51812	526
Q92934	BAD	S99	FRGRSRSAPPNLW	Kinase 20:	HRI	Q9BQI3	526
Q92934	BAD	S99	FRGRSRSAPPNLW	Kinase 21:	RSK3 (RPS6KA1)	Q15349	526
Q92934	BAD	S99	FRGRSRSAPPNLW	Kinase 22:	RSK1 (RPS6KA2)	Q15418	525
Q92934	BAD	S99	FRGRSRSAPPNLW	Kinase 23:	ANPa (NPR1)	P16066	522
Q92934	BAD	S99	FRGRSRSAPPNLW	Kinase 24:	SGK2	Q9HBY8	519
Q92934	BAD	S99	FRGRSRSAPPNLW	Kinase 25:	SGK	O00141	519
Q92934	BAD	S99	FRGRSRSAPPNLW	Kinase 26:	CHK1 (CHEK1)	O14757	519
Q92934	BAD	S99	FRGRSRSAPPNLW	Kinase 27:	PKACa (PRKACA)	P17612	515
Q92934	BAD	S99	FRGRSRSAPPNLW	Kinase 28:	PKACb PRKACB	P22694	515
Q92934	BAD	S99	FRGRSRSAPPNLW	Kinase 29:	MSK1 (RPS6KA5)	O75582	512
Q92934	BAD	S99	FRGRSRSAPPNLW	Kinase 30:	AKT2	P31751	510
Q92934	BAD	S99	FRGRSRSAPPNLW	Kinase 31:	AKT1	P31749	509
Q92934	BAD	S99	FRGRSRSAPPNLW	Kinase 32:	AKT3	Q9Y243	505
Q92934	BAD	S99	FRGRSRSAPPNLW	Kinase 33:	PKG2 (PRKG2)	Q13237	503
Q92934	BAD	S99	FRGRSRSAPPNLW	Kinase 34:	SgK085 (LOC134927)	Q86YV6	498
Q92934	BAD	S99	FRGRSRSAPPNLW	Kinase 35:	VACAMKL (MGC8407)	Q8NCB2	491
Q92934	BAD	S99	FRGRSRSAPPNLW	Kinase 36:	DAPK1	P53355	490
Q92934	BAD	S99	FRGRSRSAPPNLW	Kinase 37:	DAPK3	O43293	489
Q92934	BAD	S99	FRGRSRSAPPNLW	Kinase 38:	DAPK2	Q9UIK4	489
Q92934	BAD	S99	FRGRSRSAPPNLW	Kinase 39:	MSK2 (RPS6KA4)	O75676	489
Q92934	BAD	S99	FRGRSRSAPPNLW	Kinase 40:	Fused (FUSED_STK)	Q9NRP7	488
Q92934	BAD	S99	FRGRSRSAPPNLW	Kinase 41:	NIM1 (BE551926)	Q8IY84	487
Q92934	BAD	S99	FRGRSRSAPPNLW	Kinase 42:	PKACg (PRKACG)	P22612	487
Q92934	BAD	S99	FRGRSRSAPPNLW	Kinase 43:	DCAMKL2 (BI035543)	Q8N568	487
Q92934	BAD	S99	FRGRSRSAPPNLW	Kinase 44:	skMLCK (MYLK2)	Q9H1R3	487
Q92934	BAD	S99	FRGRSRSAPPNLW	Kinase 45:	PSKH2	Q96QS6	485
Q92934	BAD	S99	FRGRSRSAPPNLW	Kinase 46:	MSK1 (RPS6KA5)	O75582	485
Q92934	BAD	S99	FRGRSRSAPPNLW	Kinase 47:	smMLCK (MYLK)	Q15746	482
Q92934	BAD	S99	FRGRSRSAPPNLW	Kinase 48:	BRSK2 (AL538014)	Q8IWQ3	478
Q92934	BAD	S99	FRGRSRSAPPNLW	Kinase 49:	BRSK1 (KIAA1811)	Q8TDC3	478
Q92934	BAD	S99	FRGRSRSAPPNLW	Kinase 50:	PSKH1 (HUMPSKB)	P11801	477
O14874	BCKDK	S47	ERSKTVTSFYNQS	Kinase 1:	MAPKAPK3	Q16644	467
O14874	BCKDK	S47	ERSKTVTSFYNQS	Kinase 2:	MAPKAPK2	P49137	464
O14874	BCKDK	S47	ERSKTVTSFYNQS	Kinase 3:	PIM1	P11309	444
O14874	BCKDK	S47	ERSKTVTSFYNQS	Kinase 4:	PKG1 (PRKG1)	Q13976	437
O14874	BCKDK	S47	ERSKTVTSFYNQS	Kinase 5:	Pim3 (AL549548)	P58750	435
O14874	BCKDK	S47	ERSKTVTSFYNQS	Kinase 6:	PKG2 (PRKG2)	Q13237	434
O14874	BCKDK	S47	ERSKTVTSFYNQS	Kinase 7:	PKACa (PRKACA)	P17612	431
O14874	BCKDK	S47	ERSKTVTSFYNQS	Kinase 8:	PKACb PRKACB	P22694	431
O14874	BCKDK	S47	ERSKTVTSFYNQS	Kinase 9:	PRKX	P51817	421
O14874	BCKDK	S47	ERSKTVTSFYNQS	Kinase 10:	CHK2 (CHEK2)	O96017	419
O14874	BCKDK	S47	ERSKTVTSFYNQS	Kinase 11:	PIM2	Q9P1W9	418
O14874	BCKDK	S47	ERSKTVTSFYNQS	Kinase 12:	DCAMKL2 (BI035543)	Q8N568	416
O14874	BCKDK	S47	ERSKTVTSFYNQS	Kinase 13:	ANPa (NPR1)	P16066	415
O14874	BCKDK	S47	ERSKTVTSFYNQS	Kinase 14:	SGK	O00141	412
O14874	BCKDK	S47	ERSKTVTSFYNQS	Kinase 15:	p70S6Kb (RPS6KB2)	Q9UBS0	410
O14874	BCKDK	S47	ERSKTVTSFYNQS	Kinase 16:	PRKY	O43930	409
O14874	BCKDK	S47	ERSKTVTSFYNQS	Kinase 17:	SGK2	Q9HBY8	409
O14874	BCKDK	S47	ERSKTVTSFYNQS	Kinase 18:	CAMK2d	Q13557	409
O14874	BCKDK	S47	ERSKTVTSFYNQS	Kinase 19:	CAMK2a	Q9UQM7	409
O14874	BCKDK	S47	ERSKTVTSFYNQS	Kinase 20:	CAMK2g	Q13555	406
O14874	BCKDK	S47	ERSKTVTSFYNQS	Kinase 21:	SGK3 (SGKL)	Q96BR1	404
O14874	BCKDK	S47	ERSKTVTSFYNQS	Kinase 22:	RSK3 (RPS6KA1)	Q15349	403
O14874	BCKDK	S47	ERSKTVTSFYNQS	Kinase 23:	RSK2 (RPS6KA3)	P51812	401
O14874	BCKDK	S47	ERSKTVTSFYNQS	Kinase 24:	RSK1 (RPS6KA2)	Q15418	401
O14874	BCKDK	S47	ERSKTVTSFYNQS	Kinase 25:	PKCb (PRKCB1)	P05771	400
O14874	BCKDK	S47	ERSKTVTSFYNQS	Kinase 26:	CAMK2b	Q13554	397
O14874	BCKDK	S47	ERSKTVTSFYNQS	Kinase 27:	RSK4 (RPS6KA6)	Q9UK32	397
O14874	BCKDK	S47	ERSKTVTSFYNQS	Kinase 28:	PKACg (PRKACG)	P22612	396
O14874	BCKDK	S47	ERSKTVTSFYNQS	Kinase 29:	PKCa (PRKCA)	P17252	392
O14874	BCKDK	S47	ERSKTVTSFYNQS	Kinase 30:	p70S6K (RPS6KB1)	P23443	391
O14874	BCKDK	S47	ERSKTVTSFYNQS	Kinase 31:	DCAMKL3 (KIAA1765)	Q9C098	390
O14874	BCKDK	S47	ERSKTVTSFYNQS	Kinase 32:	PSKH1 (HUMPSKB)	P11801	390
O14874	BCKDK	S47	ERSKTVTSFYNQS	Kinase 33:	AMPKa1 (PRKAA1)	Q13131	389
O14874	BCKDK	S47	ERSKTVTSFYNQS	Kinase 34:	MSK1 (RPS6KA5)	O75582	389
O14874	BCKDK	S47	ERSKTVTSFYNQS	Kinase 35:	SgK307	Q8IWB6	388
O14874	BCKDK	S47	ERSKTVTSFYNQS	Kinase 36:	PKCz (PRKCZ)	Q05513	387
O14874	BCKDK	S47	ERSKTVTSFYNQS	Kinase 37:	CAMK1g	Q96NX5	386
O14874	BCKDK	S47	ERSKTVTSFYNQS	Kinase 38:	PKCh (PRKCH)	P24723	386
O14874	BCKDK	S47	ERSKTVTSFYNQS	Kinase 39:	PSKH2	Q96QS6	386
O14874	BCKDK	S47	ERSKTVTSFYNQS	Kinase 40:	VRK1	Q99986	385
O14874	BCKDK	S47	ERSKTVTSFYNQS	Kinase 41:	PKCg (PRKCG)	P05129	385
O14874	BCKDK	S47	ERSKTVTSFYNQS	Kinase 42:	COT (MAP3K8)	P41279	384
O14874	BCKDK	S47	ERSKTVTSFYNQS	Kinase 43:	DAPK1	P53355	382
O14874	BCKDK	S47	ERSKTVTSFYNQS	Kinase 44:	NDR2 (KIAA0965)	Q9Y2H1	382
O14874	BCKDK	S47	ERSKTVTSFYNQS	Kinase 45:	MNK1 (MKNK1)	Q9BUB5	382
O14874	BCKDK	S47	ERSKTVTSFYNQS	Kinase 46:	caMLCK (MLCK)	Q32MK0	381
O14874	BCKDK	S47	ERSKTVTSFYNQS	Kinase 47:	PKCe (PRKCE)	Q02156	380
O14874	BCKDK	S47	ERSKTVTSFYNQS	Kinase 48:	MARK4	Q96L34	380
O14874	BCKDK	S47	ERSKTVTSFYNQS	Kinase 49:	AKT2	P31751	380
O14874	BCKDK	S47	ERSKTVTSFYNQS	Kinase 50:	NDR1 (NDR)	Q15208	380
O14874	BCKDK	T49	ERSKTVTSFYNQS	Kinase 1:	ADCK3 (LOC56997)	Q8NI60	501
O14874	BCKDK	T49	ERSKTVTSFYNQS	Kinase 2:	PIM2	Q9P1W9	479
O14874	BCKDK	T49	ERSKTVTSFYNQS	Kinase 3:	PIM1	P11309	467
O14874	BCKDK	T49	ERSKTVTSFYNQS	Kinase 4:	Pim3 (AL549548)	P58750	459
O14874	BCKDK	T49	ERSKTVTSFYNQS	Kinase 5:	RSKL2	Q9Y6S9	419
O14874	BCKDK	T49	ERSKTVTSFYNQS	Kinase 6:	MSK1 (RPS6KA5)	O75582	392
O14874	BCKDK	T49	ERSKTVTSFYNQS	Kinase 7:	MAPKAPK3	Q16644	389
O14874	BCKDK	T49	ERSKTVTSFYNQS	Kinase 8:	MSK1 (RPS6KA5)	O75582	386
O14874	BCKDK	T49	ERSKTVTSFYNQS	Kinase 9:	TTN	Q4ZG20	375
O14874	BCKDK	T49	ERSKTVTSFYNQS	Kinase 10:	p70S6K (RPS6KB1)	P23443	360
O14874	BCKDK	T49	ERSKTVTSFYNQS	Kinase 11:	MSK2 (RPS6KA4)	O75676	357
O14874	BCKDK	T49	ERSKTVTSFYNQS	Kinase 12:	PRKX	P51817	356
O14874	BCKDK	T49	ERSKTVTSFYNQS	Kinase 13:	p70S6Kb (RPS6KB2)	Q9UBS0	352
O14874	BCKDK	T49	ERSKTVTSFYNQS	Kinase 14:	RSK2 (RPS6KA3)	P51812	344
O14874	BCKDK	T49	ERSKTVTSFYNQS	Kinase 15:	Fused (FUSED_STK)	Q9NRP7	344
O14874	BCKDK	T49	ERSKTVTSFYNQS	Kinase 16:	AKT2	P31751	343
O14874	BCKDK	T49	ERSKTVTSFYNQS	Kinase 17:	RSK4 (RPS6KA6)	Q9UK32	342
O14874	BCKDK	T49	ERSKTVTSFYNQS	Kinase 18:	ANPa (NPR1)	P16066	341
O14874	BCKDK	T49	ERSKTVTSFYNQS	Kinase 19:	AKT1	P31749	340
O14874	BCKDK	T49	ERSKTVTSFYNQS	Kinase 20:	RSK1 (RPS6KA2)	Q15418	340
O14874	BCKDK	T49	ERSKTVTSFYNQS	Kinase 21:	MAPKAPK2	P49137	338
O14874	BCKDK	T49	ERSKTVTSFYNQS	Kinase 22:	PAK1	Q13153	337
O14874	BCKDK	T49	ERSKTVTSFYNQS	Kinase 23:	RSK3 (RPS6KA1)	Q15349	333
O14874	BCKDK	T49	ERSKTVTSFYNQS	Kinase 24:	PRKY	O43930	333
O14874	BCKDK	T49	ERSKTVTSFYNQS	Kinase 25:	smMLCK (MYLK)	Q15746	331
O14874	BCKDK	T49	ERSKTVTSFYNQS	Kinase 26:	SgK085 (LOC134927)	Q86YV6	329
O14874	BCKDK	T49	ERSKTVTSFYNQS	Kinase 27:	PKACa (PRKACA)	P17612	329
O14874	BCKDK	T49	ERSKTVTSFYNQS	Kinase 28:	PKACb PRKACB	P22694	329
O14874	BCKDK	T49	ERSKTVTSFYNQS	Kinase 29:	HIPK4 (BG105231)	Q8NE63	327
O14874	BCKDK	T49	ERSKTVTSFYNQS	Kinase 30:	CAMK1g	Q96NX5	326
O14874	BCKDK	T49	ERSKTVTSFYNQS	Kinase 31:	skMLCK (MYLK2)	Q9H1R3	326
O14874	BCKDK	T49	ERSKTVTSFYNQS	Kinase 32:	ULK3 (AL117482)	Q6PHR2	325
O14874	BCKDK	T49	ERSKTVTSFYNQS	Kinase 33:	AKT3	Q9Y243	325
O14874	BCKDK	T49	ERSKTVTSFYNQS	Kinase 34:	GAK	O14976	324
O14874	BCKDK	T49	ERSKTVTSFYNQS	Kinase 35:	SGK	O00141	323
O14874	BCKDK	T49	ERSKTVTSFYNQS	Kinase 36:	ADCK4	Q8TAJ1	321
O14874	BCKDK	T49	ERSKTVTSFYNQS	Kinase 37:	DAPK1	P53355	321
O14874	BCKDK	T49	ERSKTVTSFYNQS	Kinase 38:	caMLCK (MLCK)	Q32MK0	319
O14874	BCKDK	T49	ERSKTVTSFYNQS	Kinase 39:	GCN2 (DKFZP434P061)	Q9P2K8	319
O14874	BCKDK	T49	ERSKTVTSFYNQS	Kinase 40:	SGK3 (SGKL)	Q96BR1	319
O14874	BCKDK	T49	ERSKTVTSFYNQS	Kinase 41:	SGK2	Q9HBY8	318
O14874	BCKDK	T49	ERSKTVTSFYNQS	Kinase 42:	HRI	Q9BQI3	316
O14874	BCKDK	T49	ERSKTVTSFYNQS	Kinase 43:	PKG1 (PRKG1)	Q13976	316
O14874	BCKDK	T49	ERSKTVTSFYNQS	Kinase 44:	VRK2	Q86Y07	314
O14874	BCKDK	T49	ERSKTVTSFYNQS	Kinase 45:	PAK2	Q13177	313
O14874	BCKDK	T49	ERSKTVTSFYNQS	Kinase 46:	PAK3	Q62829	312
O14874	BCKDK	T49	ERSKTVTSFYNQS	Kinase 47:	NEK1	Q96PY6	312
O14874	BCKDK	T49	ERSKTVTSFYNQS	Kinase 48:	HH498 (LOC51086)	Q59H18	310
O14874	BCKDK	T49	ERSKTVTSFYNQS	Kinase 49:	PKG2 (PRKG2)	Q13237	310
O14874	BCKDK	T49	ERSKTVTSFYNQS	Kinase 50:	DAPK3	O43293	309
O14874	BCKDK	S52	ERSKTVTSFYNQS	Kinase 1:	Pim3 (AL549548)	P58750	358
O14874	BCKDK	S52	ERSKTVTSFYNQS	Kinase 2:	PIM1	P11309	355
O14874	BCKDK	S52	ERSKTVTSFYNQS	Kinase 3:	PKCt (PRKCQ)	Q04759	354
O14874	BCKDK	S52	ERSKTVTSFYNQS	Kinase 4:	PKCz (PRKCZ)	Q05513	352
O14874	BCKDK	S52	ERSKTVTSFYNQS	Kinase 5:	PKCb (PRKCB1)	P05771	347
O14874	BCKDK	S52	ERSKTVTSFYNQS	Kinase 6:	MAPKAPK3	Q16644	346
O14874	BCKDK	S52	ERSKTVTSFYNQS	Kinase 7:	MAPKAPK2	P49137	345
O14874	BCKDK	S52	ERSKTVTSFYNQS	Kinase 8:	PKCa (PRKCA)	P17252	344
O14874	BCKDK	S52	ERSKTVTSFYNQS	Kinase 9:	PKCh (PRKCH)	P24723	337
O14874	BCKDK	S52	ERSKTVTSFYNQS	Kinase 10:	PKCe (PRKCE)	Q02156	327
O14874	BCKDK	S52	ERSKTVTSFYNQS	Kinase 11:	CAMK2b	Q13554	327
O14874	BCKDK	S52	ERSKTVTSFYNQS	Kinase 12:	PKCg (PRKCG)	P05129	327
O14874	BCKDK	S52	ERSKTVTSFYNQS	Kinase 13:	SgK307	Q8IWB6	325
O14874	BCKDK	S52	ERSKTVTSFYNQS	Kinase 14:	MSK1 (RPS6KA5)	O75582	325
O14874	BCKDK	S52	ERSKTVTSFYNQS	Kinase 15:	p70S6Kb (RPS6KB2)	Q9UBS0	323
O14874	BCKDK	S52	ERSKTVTSFYNQS	Kinase 16:	CAMK2g	Q13555	323
O14874	BCKDK	S52	ERSKTVTSFYNQS	Kinase 17:	PIM2	Q9P1W9	322
O14874	BCKDK	S52	ERSKTVTSFYNQS	Kinase 18:	PKCd (PRKCD)	Q05655	321
O14874	BCKDK	S52	ERSKTVTSFYNQS	Kinase 19:	MAST2 (KIAA0807)	Q6P0Q8	320
O14874	BCKDK	S52	ERSKTVTSFYNQS	Kinase 20:	MAST1 (KIAA0973)	Q9Y2H9	319
O14874	BCKDK	S52	ERSKTVTSFYNQS	Kinase 21:	PKN3 (PKNBETA)	Q6P5Z2	318
O14874	BCKDK	S52	ERSKTVTSFYNQS	Kinase 22:	MAST3 (KIAA0561)	O60307	317
O14874	BCKDK	S52	ERSKTVTSFYNQS	Kinase 23:	CAMK4	Q16566	316
O14874	BCKDK	S52	ERSKTVTSFYNQS	Kinase 24:	p70S6K (RPS6KB1)	P23443	316
O14874	BCKDK	S52	ERSKTVTSFYNQS	Kinase 25:	PKN1 (PRKCL1)	Q16512	315
O14874	BCKDK	S52	ERSKTVTSFYNQS	Kinase 26:	PKN2 (PRKCL2)	Q16513	315
O14874	BCKDK	S52	ERSKTVTSFYNQS	Kinase 27:	CAMK2d	Q13557	313
O14874	BCKDK	S52	ERSKTVTSFYNQS	Kinase 28:	CAMK2a	Q9UQM7	313
O14874	BCKDK	S52	ERSKTVTSFYNQS	Kinase 29:	PKG1 (PRKG1)	Q13976	313
O14874	BCKDK	S52	ERSKTVTSFYNQS	Kinase 30:	RHOK (Grk1)	Q15835	313
O14874	BCKDK	S52	ERSKTVTSFYNQS	Kinase 31:	MAST4 (KIAA0303)	O15021	313
O14874	BCKDK	S52	ERSKTVTSFYNQS	Kinase 32:	AKT1	P31749	312
O14874	BCKDK	S52	ERSKTVTSFYNQS	Kinase 33:	MNK2 (GPRK7)	Q9HBH9	310
O14874	BCKDK	S52	ERSKTVTSFYNQS	Kinase 34:	RSK2 (RPS6KA3)	P51812	309
O14874	BCKDK	S52	ERSKTVTSFYNQS	Kinase 35:	MNK1 (MKNK1)	Q9BUB5	307
O14874	BCKDK	S52	ERSKTVTSFYNQS	Kinase 36:	PKCi (PRKCI)	P41743	305
O14874	BCKDK	S52	ERSKTVTSFYNQS	Kinase 37:	DMPK2 (HSMDPKIN)	Q6DT37	304
O14874	BCKDK	S52	ERSKTVTSFYNQS	Kinase 38:	AurA (STK15)	O14965	304
O14874	BCKDK	S52	ERSKTVTSFYNQS	Kinase 39:	AKT3	Q9Y243	303
O14874	BCKDK	S52	ERSKTVTSFYNQS	Kinase 40:	PKG2 (PRKG2)	Q13237	303
O14874	BCKDK	S52	ERSKTVTSFYNQS	Kinase 41:	ROCK1	Q13464	303
O14874	BCKDK	S52	ERSKTVTSFYNQS	Kinase 42:	CAMK1g	Q96NX5	303
O14874	BCKDK	S52	ERSKTVTSFYNQS	Kinase 43:	PFTAIRE2 (ALS2CR7)	Q96Q40	302
O14874	BCKDK	S52	ERSKTVTSFYNQS	Kinase 44:	AKT2	P31751	301
O14874	BCKDK	S52	ERSKTVTSFYNQS	Kinase 45:	SGK2	Q9HBY8	301
P38398	BRCA1	S1457	EKAVLTSQKSSEY	Kinase 1:	ATR	Q13535	587
P38398	BRCA1	S1457	EKAVLTSQKSSEY	Kinase 2:	DNAPK/PRKDC	P78527	425
P38398	BRCA1	S1457	EKAVLTSQKSSEY	Kinase 3:	IKKb (IKBKINASE)	O14920	315
P38398	BRCA1	S1457	EKAVLTSQKSSEY	Kinase 4:	IKKa (CHUK)	O15111	301
P38398	BRCA1	S1460	EKAVLTSQKSSEY	Kinase 1:	CHK2 (CHEK2)	O96017	331
P38398	BRCA1	S1460	EKAVLTSQKSSEY	Kinase 2:	CHK1 (CHEK1)	O14757	315
P38398	BRCA1	S1460	EKAVLTSQKSSEY	Kinase 3:	PKCz (PRKCZ)	Q05513	302
P38398	BRCA1	S1461	EKAVLTSQKSSEY	Kinase 1:	ZC2 (TNIK)	Q9UKE5	343
P38398	BRCA1	S1461	EKAVLTSQKSSEY	Kinase 2:	CDKL3	Q8IVW4	337
P38398	BRCA1	S1461	EKAVLTSQKSSEY	Kinase 3:	ZC1 (MAP4K4)	O95819	336
P38398	BRCA1	S1461	EKAVLTSQKSSEY	Kinase 4:	ZC3 (MINK)	Q8N4C8	336
P38398	BRCA1	S1461	EKAVLTSQKSSEY	Kinase 5:	ZC4	Q7Z2Y5	327
P38398	BRCA1	S1461	EKAVLTSQKSSEY	Kinase 6:	SgK307	Q8IWB6	318
P38398	BRCA1	S1461	EKAVLTSQKSSEY	Kinase 7:	BRAF	P15056	315
P38398	BRCA1	S1461	EKAVLTSQKSSEY	Kinase 8:	ANPa (NPR1)	P16066	314
P38398	BRCA1	S1461	EKAVLTSQKSSEY	Kinase 9:	CAMK2g	Q13555	314
P38398	BRCA1	S1461	EKAVLTSQKSSEY	Kinase 10:	CAMK2d	Q13557	312
P38398	BRCA1	S1461	EKAVLTSQKSSEY	Kinase 11:	CAMK2a	Q9UQM7	312
P38398	BRCA1	S1461	EKAVLTSQKSSEY	Kinase 12:	ARAF	P10398	311
P38398	BRCA1	S1461	EKAVLTSQKSSEY	Kinase 13:	RAF1	P04049	311
P38398	BRCA1	S1461	EKAVLTSQKSSEY	Kinase 14:	CDKL1	Q00532	305
P38398	BRCA1	S1461	EKAVLTSQKSSEY	Kinase 15:	CDKL2	Q92772	304
P38398	BRCA1	S1461	EKAVLTSQKSSEY	Kinase 16:	RIPK3	Q9Y572	304
P38398	BRCA1	S1461	EKAVLTSQKSSEY	Kinase 17:	Nuak2 (DKFZP434J037)	Q9H093	304
P00736	C1R	S202	ASGYISSLEYPRS	Kinase 1:	CAMK2d	Q13557	338
P00736	C1R	S202	ASGYISSLEYPRS	Kinase 2:	CAMK2a	Q9UQM7	338
P00736	C1R	S202	ASGYISSLEYPRS	Kinase 3:	CAMK2g	Q13555	336
P00736	C1R	S202	ASGYISSLEYPRS	Kinase 4:	MAPKAPK2	P49137	327
P00736	C1R	S202	ASGYISSLEYPRS	Kinase 5:	MAPKAPK3	Q16644	323
P00736	C1R	S202	ASGYISSLEYPRS	Kinase 6:	CHK2 (CHEK2)	O96017	322
P00736	C1R	S202	ASGYISSLEYPRS	Kinase 7:	CAMK2b	Q13554	320
P00736	C1R	S202	ASGYISSLEYPRS	Kinase 8:	RHOK (Grk1)	Q15835	312
P00736	C1R	S202	ASGYISSLEYPRS	Kinase 9:	MNK2 (GPRK7)	Q9HBH9	303
P00736	C1R	S202	ASGYISSLEYPRS	Kinase 10:	SgK307	Q8IWB6	301
P00736	C1R	S206	ASGYISSLEYPRS	Kinase 1:	PKG1 (PRKG1)	Q13976	313
P00736	C1R	S206	ASGYISSLEYPRS	Kinase 2:	PKG2 (PRKG2)	Q13237	311
P00736	C1R	S206	ASGYISSLEYPRS	Kinase 3:	GSK3B	P49841	305
P00736	C1R	S206	ASGYISSLEYPRS	Kinase 4:	ULK2	Q8IYT8	304
P00736	C1R	S206	ASGYISSLEYPRS	Kinase 5:	PLK3 (CNK)	Q9H4B4	302
P00736	C1R	S206	ASGYISSLEYPRS	Kinase 6:	GSK3A	P49840	301
P00736	C1R	S207	ASGYISSLEYPRS	Kinase 1:	TBK1	Q9UHD2	314
P00736	C1R	S207	ASGYISSLEYPRS	Kinase 2:	CDK10	Q15131	308
P00736	C1R	S213	ASGYISSLEYPRS	Kinase 1:	NEK8 (AI086865)	Q86SG6	425
P00736	C1R	S213	ASGYISSLEYPRS	Kinase 2:	CDK1 (CDC2)	P06493	423
P00736	C1R	S213	ASGYISSLEYPRS	Kinase 3:	ERK2 (MAPK1)	P28482	423
P00736	C1R	S213	ASGYISSLEYPRS	Kinase 4:	MAPKAPK3	Q16644	415
P00736	C1R	S213	ASGYISSLEYPRS	Kinase 5:	ERK1	P27361	414
P00736	C1R	S213	ASGYISSLEYPRS	Kinase 6:	NEK4 (STK2)	P51957	404
P00736	C1R	S213	ASGYISSLEYPRS	Kinase 7:	CDK7	P50613	392
P00736	C1R	S213	ASGYISSLEYPRS	Kinase 8:	NIK (MAP3K14)	Q99558	392
P00736	C1R	S213	ASGYISSLEYPRS	Kinase 9:	MAK	P20794	389
P00736	C1R	S213	ASGYISSLEYPRS	Kinase 10:	CDK3	Q00526	389
P00736	C1R	S213	ASGYISSLEYPRS	Kinase 11:	MAPKAPK2	P49137	389
P00736	C1R	S213	ASGYISSLEYPRS	Kinase 12:	ICK	Q9UPZ9	389
P00736	C1R	S213	ASGYISSLEYPRS	Kinase 13:	p38a MAPK (MAPK14)	Q16539	388
P00736	C1R	S213	ASGYISSLEYPRS	Kinase 14:	ERK7 (BI916334)	Q8TD08	386
P00736	C1R	S213	ASGYISSLEYPRS	Kinase 15:	GSK3A	P49840	383
P00736	C1R	S213	ASGYISSLEYPRS	Kinase 16:	NEK1	Q96PY6	382
P00736	C1R	S213	ASGYISSLEYPRS	Kinase 17:	CDK4	P11802	379
P00736	C1R	S213	ASGYISSLEYPRS	Kinase 18:	PFTAIRE2 (ALS2CR7)	Q96Q40	378
P00736	C1R	S213	ASGYISSLEYPRS	Kinase 19:	PFTAIRE1 (PFTK1)	O94921	378
P00736	C1R	S213	ASGYISSLEYPRS	Kinase 20:	CDKL5 (STK9)	O76039	378
P00736	C1R	S213	ASGYISSLEYPRS	Kinase 21:	PITSLRE (CDC2L1)	Q9UQ88	376
P00736	C1R	S213	ASGYISSLEYPRS	Kinase 22:	JNK1 (MAPK8)	P45983	369
P00736	C1R	S213	ASGYISSLEYPRS	Kinase 23:	JNK3 (MAPK10)	P53779	369
P00736	C1R	S213	ASGYISSLEYPRS	Kinase 24:	p38b MAPK (MAPK11)	Q15759	367
P00736	C1R	S213	ASGYISSLEYPRS	Kinase 25:	CDK5	Q00535	367
P00736	C1R	S213	ASGYISSLEYPRS	Kinase 26:	NEK5	Q6P3R8	367
P00736	C1R	S213	ASGYISSLEYPRS	Kinase 27:	CDKL4 (AA626859)	Q5MAI5	365
P00736	C1R	S213	ASGYISSLEYPRS	Kinase 28:	CHK2 (CHEK2)	O96017	363
P00736	C1R	S213	ASGYISSLEYPRS	Kinase 29:	p38g MAPK (MAPK12)	P53778	361
P00736	C1R	S213	ASGYISSLEYPRS	Kinase 30:	GSK3B	P49841	361
P00736	C1R	S213	ASGYISSLEYPRS	Kinase 31:	DCAMKL1	O15075	361
P00736	C1R	S213	ASGYISSLEYPRS	Kinase 32:	AMPKa2 (PRKAA2)	P54646	357
P00736	C1R	S213	ASGYISSLEYPRS	Kinase 33:	ADCK5 (AL580712)	Q3MIX3	357
P00736	C1R	S213	ASGYISSLEYPRS	Kinase 34:	PCTAIRE2 (PCTK2)	Q00537	355
P00736	C1R	S213	ASGYISSLEYPRS	Kinase 35:	NEK2	P51955	354
P00736	C1R	S213	ASGYISSLEYPRS	Kinase 36:	CDK2	P24941	353
P00736	C1R	S213	ASGYISSLEYPRS	Kinase 37:	MOK (RAGE)	Q9UQ07	352
P00736	C1R	S213	ASGYISSLEYPRS	Kinase 38:	PCTAIRE3	Q07002	351
P00736	C1R	S213	ASGYISSLEYPRS	Kinase 39:	Plk4 (STK18)	Q64702	350
P00736	C1R	S213	ASGYISSLEYPRS	Kinase 40:	CDK9	P50750	349
P00736	C1R	S213	ASGYISSLEYPRS	Kinase 41:	CDK10	Q15131	348
P00736	C1R	S213	ASGYISSLEYPRS	Kinase 42:	JNK2 (MAPK9)	P45984	348
P00736	C1R	S213	ASGYISSLEYPRS	Kinase 43:	CDKL3	Q8IVW4	346
P00736	C1R	S213	ASGYISSLEYPRS	Kinase 44:	TSSK3 (STK22C)	Q96PN8	346
P00736	C1R	S213	ASGYISSLEYPRS	Kinase 45:	CHED (CDC2L5)	Q14004	344
P00736	C1R	S213	ASGYISSLEYPRS	Kinase 46:	PCTAIRE1 (PCTK1)	Q04735	343
P00736	C1R	S213	ASGYISSLEYPRS	Kinase 47:	NIM1 (BE551926)	Q8IY84	340
P00736	C1R	S213	ASGYISSLEYPRS	Kinase 48:	CAMK4	Q16566	339
P00736	C1R	S213	ASGYISSLEYPRS	Kinase 49:	HUNK (BRD4)	P57058	339
P00736	C1R	S213	ASGYISSLEYPRS	Kinase 50:	CK1a1 (CSNK1A1)	P48729	338
Q13936	CACNA1C	S1975	ASLGRRASFHLEC	Kinase 1:	CHK2 (CHEK2)	O96017	538
Q13936	CACNA1C	S1975	ASLGRRASFHLEC	Kinase 2:	ANPa (NPR1)	P16066	514
Q13936	CACNA1C	S1975	ASLGRRASFHLEC	Kinase 3:	MAPKAPK3	Q16644	512
Q13936	CACNA1C	S1975	ASLGRRASFHLEC	Kinase 4:	PKG2 (PRKG2)	Q13237	510
Q13936	CACNA1C	S1975	ASLGRRASFHLEC	Kinase 5:	MAPKAPK2	P49137	507
Q13936	CACNA1C	S1975	ASLGRRASFHLEC	Kinase 6:	DCAMKL2 (BI035543)	Q8N568	507
Q13936	CACNA1C	S1975	ASLGRRASFHLEC	Kinase 7:	PRKX	P51817	502
Q13936	CACNA1C	S1975	ASLGRRASFHLEC	Kinase 8:	SGK3 (SGKL)	Q96BR1	502
Q13936	CACNA1C	S1975	ASLGRRASFHLEC	Kinase 9:	RSK4 (RPS6KA6)	Q9UK32	502
Q13936	CACNA1C	S1975	ASLGRRASFHLEC	Kinase 10:	PRKY	O43930	500
Q13936	CACNA1C	S1975	ASLGRRASFHLEC	Kinase 11:	RSK2 (RPS6KA3)	P51812	500
Q13936	CACNA1C	S1975	ASLGRRASFHLEC	Kinase 12:	RSK1 (RPS6KA2)	Q15418	500
Q13936	CACNA1C	S1975	ASLGRRASFHLEC	Kinase 13:	RSK3 (RPS6KA1)	Q15349	498
Q13936	CACNA1C	S1975	ASLGRRASFHLEC	Kinase 14:	Pim3 (AL549548)	P58750	497
Q13936	CACNA1C	S1975	ASLGRRASFHLEC	Kinase 15:	PIM1	P11309	496
Q13936	CACNA1C	S1975	ASLGRRASFHLEC	Kinase 16:	AKT2	P31751	495
Q13936	CACNA1C	S1975	ASLGRRASFHLEC	Kinase 17:	SGK	O00141	492
Q13936	CACNA1C	S1975	ASLGRRASFHLEC	Kinase 18:	SGK2	Q9HBY8	491
Q13936	CACNA1C	S1975	ASLGRRASFHLEC	Kinase 19:	PKACa (PRKACA)	P17612	491
Q13936	CACNA1C	S1975	ASLGRRASFHLEC	Kinase 20:	PKACb PRKACB	P22694	491
Q13936	CACNA1C	S1975	ASLGRRASFHLEC	Kinase 21:	DCAMKL3 (KIAA1765)	Q9C098	488
Q13936	CACNA1C	S1975	ASLGRRASFHLEC	Kinase 22:	PKCt (PRKCQ)	Q04759	487
Q13936	CACNA1C	S1975	ASLGRRASFHLEC	Kinase 23:	AKT1	P31749	486
Q13936	CACNA1C	S1975	ASLGRRASFHLEC	Kinase 24:	PKCa (PRKCA)	P17252	485
Q13936	CACNA1C	S1975	ASLGRRASFHLEC	Kinase 25:	PKCb (PRKCB1)	P05771	485
Q13936	CACNA1C	S1975	ASLGRRASFHLEC	Kinase 26:	AKT3	Q9Y243	480
Q13936	CACNA1C	S1975	ASLGRRASFHLEC	Kinase 27:	PKN1 (PRKCL1)	Q16512	479
Q13936	CACNA1C	S1975	ASLGRRASFHLEC	Kinase 28:	PKN2 (PRKCL2)	Q16513	479
Q13936	CACNA1C	S1975	ASLGRRASFHLEC	Kinase 29:	DCAMKL1	O15075	474
Q13936	CACNA1C	S1975	ASLGRRASFHLEC	Kinase 30:	p70S6Kb (RPS6KB2)	Q9UBS0	471
Q13936	CACNA1C	S1975	ASLGRRASFHLEC	Kinase 31:	PKCz (PRKCZ)	Q05513	471
Q13936	CACNA1C	S1975	ASLGRRASFHLEC	Kinase 32:	p70S6K (RPS6KB1)	P23443	471
Q13936	CACNA1C	S1975	ASLGRRASFHLEC	Kinase 33:	PKG1 (PRKG1)	Q13976	469
Q13936	CACNA1C	S1975	ASLGRRASFHLEC	Kinase 34:	skMLCK (MYLK2)	Q9H1R3	468
Q13936	CACNA1C	S1975	ASLGRRASFHLEC	Kinase 35:	PSKH2	Q96QS6	468
Q13936	CACNA1C	S1975	ASLGRRASFHLEC	Kinase 36:	PIM2	Q9P1W9	465
Q13936	CACNA1C	S1975	ASLGRRASFHLEC	Kinase 37:	PKACg (PRKACG)	P22612	462
Q13936	CACNA1C	S1975	ASLGRRASFHLEC	Kinase 38:	PKCg (PRKCG)	P05129	462
Q13936	CACNA1C	S1975	ASLGRRASFHLEC	Kinase 39:	caMLCK (MLCK)	Q32MK0	457
Q13936	CACNA1C	S1975	ASLGRRASFHLEC	Kinase 40:	MSK2 (RPS6KA4)	O75676	455
Q13936	CACNA1C	S1975	ASLGRRASFHLEC	Kinase 41:	GCN2 (DKFZP434P061)	Q9P2K8	453
Q13936	CACNA1C	S1975	ASLGRRASFHLEC	Kinase 42:	PKCd (PRKCD)	Q05655	452
Q13936	CACNA1C	S1975	ASLGRRASFHLEC	Kinase 43:	PSKH1 (HUMPSKB)	P11801	451
Q13936	CACNA1C	S1975	ASLGRRASFHLEC	Kinase 44:	PKCe (PRKCE)	Q02156	451
Q13936	CACNA1C	S1975	ASLGRRASFHLEC	Kinase 45:	VRK1	Q99986	450
Q13936	CACNA1C	S1975	ASLGRRASFHLEC	Kinase 46:	SgK085 (LOC134927)	Q86YV6	447
Q13936	CACNA1C	S1975	ASLGRRASFHLEC	Kinase 47:	NDR2 (KIAA0965)	Q9Y2H1	446
Q13936	CACNA1C	S1975	ASLGRRASFHLEC	Kinase 48:	ANPb (NPR2)	P20594	445
Q13936	CACNA1C	S1975	ASLGRRASFHLEC	Kinase 49:	CAMK4	Q16566	444
Q13936	CACNA1C	S1975	ASLGRRASFHLEC	Kinase 50:	smMLCK (MYLK)	Q15746	444
Q13936	CACNA1C	S1981	ASLGRRASFHLEC	Kinase 1:	PIM1	P11309	787
Q13936	CACNA1C	S1981	ASLGRRASFHLEC	Kinase 2:	Pim3 (AL549548)	P58750	782
Q13936	CACNA1C	S1981	ASLGRRASFHLEC	Kinase 3:	PIM2	Q9P1W9	694
Q13936	CACNA1C	S1981	ASLGRRASFHLEC	Kinase 4:	MSK1 (RPS6KA5)	O75582	671
Q13936	CACNA1C	S1981	ASLGRRASFHLEC	Kinase 5:	CAMK4	Q16566	638
Q13936	CACNA1C	S1981	ASLGRRASFHLEC	Kinase 6:	MAPKAPK3	Q16644	629
Q13936	CACNA1C	S1981	ASLGRRASFHLEC	Kinase 7:	MAPKAPK2	P49137	625
Q13936	CACNA1C	S1981	ASLGRRASFHLEC	Kinase 8:	p70S6Kb (RPS6KB2)	Q9UBS0	621
Q13936	CACNA1C	S1981	ASLGRRASFHLEC	Kinase 9:	PKG1 (PRKG1)	Q13976	618
Q13936	CACNA1C	S1981	ASLGRRASFHLEC	Kinase 10:	SGK	O00141	606
Q13936	CACNA1C	S1981	ASLGRRASFHLEC	Kinase 11:	PKG2 (PRKG2)	Q13237	605
Q13936	CACNA1C	S1981	ASLGRRASFHLEC	Kinase 12:	SGK2	Q9HBY8	605
Q13936	CACNA1C	S1981	ASLGRRASFHLEC	Kinase 13:	PKCa (PRKCA)	P17252	603
Q13936	CACNA1C	S1981	ASLGRRASFHLEC	Kinase 14:	PKCb (PRKCB1)	P05771	602
Q13936	CACNA1C	S1981	ASLGRRASFHLEC	Kinase 15:	PKCh (PRKCH)	P24723	601
Q13936	CACNA1C	S1981	ASLGRRASFHLEC	Kinase 16:	PKACa (PRKACA)	P17612	596
Q13936	CACNA1C	S1981	ASLGRRASFHLEC	Kinase 17:	PKACb PRKACB	P22694	596
Q13936	CACNA1C	S1981	ASLGRRASFHLEC	Kinase 18:	DCAMKL2 (BI035543)	Q8N568	593
Q13936	CACNA1C	S1981	ASLGRRASFHLEC	Kinase 19:	SGK3 (SGKL)	Q96BR1	593
Q13936	CACNA1C	S1981	ASLGRRASFHLEC	Kinase 20:	PKCg (PRKCG)	P05129	593
Q13936	CACNA1C	S1981	ASLGRRASFHLEC	Kinase 21:	PKCz (PRKCZ)	Q05513	592
Q13936	CACNA1C	S1981	ASLGRRASFHLEC	Kinase 22:	PKCe (PRKCE)	Q02156	592
Q13936	CACNA1C	S1981	ASLGRRASFHLEC	Kinase 23:	PKCt (PRKCQ)	Q04759	590
Q13936	CACNA1C	S1981	ASLGRRASFHLEC	Kinase 24:	PRKX	P51817	586
Q13936	CACNA1C	S1981	ASLGRRASFHLEC	Kinase 25:	AKT1	P31749	583
Q13936	CACNA1C	S1981	ASLGRRASFHLEC	Kinase 26:	AKT2	P31751	579
Q13936	CACNA1C	S1981	ASLGRRASFHLEC	Kinase 27:	RSK1 (RPS6KA2)	Q15418	579
Q13936	CACNA1C	S1981	ASLGRRASFHLEC	Kinase 28:	PKCd (PRKCD)	Q05655	578
Q13936	CACNA1C	S1981	ASLGRRASFHLEC	Kinase 29:	RSK2 (RPS6KA3)	P51812	577
Q13936	CACNA1C	S1981	ASLGRRASFHLEC	Kinase 30:	RSK3 (RPS6KA1)	Q15349	576
Q13936	CACNA1C	S1981	ASLGRRASFHLEC	Kinase 31:	RSK4 (RPS6KA6)	Q9UK32	574
Q13936	CACNA1C	S1981	ASLGRRASFHLEC	Kinase 32:	p70S6K (RPS6KB1)	P23443	573
Q13936	CACNA1C	S1981	ASLGRRASFHLEC	Kinase 33:	CHK2 (CHEK2)	O96017	570
Q13936	CACNA1C	S1981	ASLGRRASFHLEC	Kinase 34:	ADCK3 (LOC56997)	Q8NI60	567
Q13936	CACNA1C	S1981	ASLGRRASFHLEC	Kinase 35:	BRSK2 (AL538014)	Q8IWQ3	566
Q13936	CACNA1C	S1981	ASLGRRASFHLEC	Kinase 36:	BRSK1 (KIAA1811)	Q8TDC3	566
Q13936	CACNA1C	S1981	ASLGRRASFHLEC	Kinase 37:	AKT3	Q9Y243	565
Q13936	CACNA1C	S1981	ASLGRRASFHLEC	Kinase 38:	MNK1 (MKNK1)	Q9BUB5	565
Q13936	CACNA1C	S1981	ASLGRRASFHLEC	Kinase 39:	AMPKa1 (PRKAA1)	Q13131	558
Q13936	CACNA1C	S1981	ASLGRRASFHLEC	Kinase 40:	PRKY	O43930	558
Q13936	CACNA1C	S1981	ASLGRRASFHLEC	Kinase 41:	VACAMKL (MGC8407)	Q8NCB2	558
Q13936	CACNA1C	S1981	ASLGRRASFHLEC	Kinase 42:	PKN1 (PRKCL1)	Q16512	554
Q13936	CACNA1C	S1981	ASLGRRASFHLEC	Kinase 43:	PKN2 (PRKCL2)	Q16513	554
Q13936	CACNA1C	S1981	ASLGRRASFHLEC	Kinase 44:	PKN3 (PKNBETA)	Q6P5Z2	553
Q13936	CACNA1C	S1981	ASLGRRASFHLEC	Kinase 45:	MSK1 (RPS6KA5)	O75582	548
Q13936	CACNA1C	S1981	ASLGRRASFHLEC	Kinase 46:	CAMK2b	Q13554	546
Q13936	CACNA1C	S1981	ASLGRRASFHLEC	Kinase 47:	PKACg (PRKACG)	P22612	545
Q13936	CACNA1C	S1981	ASLGRRASFHLEC	Kinase 48:	CAMK2g	Q13555	544
Q13936	CACNA1C	S1981	ASLGRRASFHLEC	Kinase 49:	AMPKa2 (PRKAA2)	P54646	540
Q13936	CACNA1C	S1981	ASLGRRASFHLEC	Kinase 50:	DCAMKL3 (KIAA1765)	Q9C098	540
P26842	CD27	S219	HQRRKYRSNKGES	Kinase 1:	PIM1	P11309	433
P26842	CD27	S219	HQRRKYRSNKGES	Kinase 2:	Pim3 (AL549548)	P58750	424
P26842	CD27	S219	HQRRKYRSNKGES	Kinase 3:	PIM2	Q9P1W9	412
P26842	CD27	S219	HQRRKYRSNKGES	Kinase 4:	AKT2	P31751	373
P26842	CD27	S219	HQRRKYRSNKGES	Kinase 5:	AKT1	P31749	371
P26842	CD27	S219	HQRRKYRSNKGES	Kinase 6:	AKT3	Q9Y243	355
P26842	CD27	S219	HQRRKYRSNKGES	Kinase 7:	PRKY	O43930	353
P26842	CD27	S219	HQRRKYRSNKGES	Kinase 8:	PRKX	P51817	348
P26842	CD27	S219	HQRRKYRSNKGES	Kinase 9:	PKCi (PRKCI)	P41743	347
P26842	CD27	S219	HQRRKYRSNKGES	Kinase 10:	PKACa (PRKACA)	P17612	346
P26842	CD27	S219	HQRRKYRSNKGES	Kinase 11:	PKACb PRKACB	P22694	346
P26842	CD27	S219	HQRRKYRSNKGES	Kinase 12:	p70S6K (RPS6KB1)	P23443	339
P26842	CD27	S219	HQRRKYRSNKGES	Kinase 13:	PKG1 (PRKG1)	Q13976	335
P26842	CD27	S219	HQRRKYRSNKGES	Kinase 14:	SGK2	Q9HBY8	334
P26842	CD27	S219	HQRRKYRSNKGES	Kinase 15:	SGK	O00141	329
P26842	CD27	S219	HQRRKYRSNKGES	Kinase 16:	MSK2 (RPS6KA4)	O75676	325
P26842	CD27	S219	HQRRKYRSNKGES	Kinase 17:	SGK3 (SGKL)	Q96BR1	325
P26842	CD27	S219	HQRRKYRSNKGES	Kinase 18:	MSK1 (RPS6KA5)	O75582	322
P26842	CD27	S219	HQRRKYRSNKGES	Kinase 19:	PKACg (PRKACG)	P22612	321
P26842	CD27	S219	HQRRKYRSNKGES	Kinase 20:	MSK1 (RPS6KA5)	O75582	321
P26842	CD27	S219	HQRRKYRSNKGES	Kinase 21:	p70S6Kb (RPS6KB2)	Q9UBS0	320
P26842	CD27	S219	HQRRKYRSNKGES	Kinase 22:	RSK1 (RPS6KA2)	Q15418	320
P26842	CD27	S219	HQRRKYRSNKGES	Kinase 23:	RSK2 (RPS6KA3)	P51812	318
P26842	CD27	S219	HQRRKYRSNKGES	Kinase 24:	PKG2 (PRKG2)	Q13237	316
P26842	CD27	S219	HQRRKYRSNKGES	Kinase 25:	RSK4 (RPS6KA6)	Q9UK32	315
P26842	CD27	S219	HQRRKYRSNKGES	Kinase 26:	RSK3 (RPS6KA1)	Q15349	315
P26842	CD27	S219	HQRRKYRSNKGES	Kinase 27:	AMPKa1 (PRKAA1)	Q13131	313
P26842	CD27	S219	HQRRKYRSNKGES	Kinase 28:	PKCt (PRKCQ)	Q04759	312
P26842	CD27	S219	HQRRKYRSNKGES	Kinase 29:	PKN1 (PRKCL1)	Q16512	310
P26842	CD27	S219	HQRRKYRSNKGES	Kinase 30:	PKN2 (PRKCL2)	Q16513	310
P26842	CD27	S219	HQRRKYRSNKGES	Kinase 31:	NDR1 (NDR)	Q15208	310
P26842	CD27	S219	HQRRKYRSNKGES	Kinase 32:	SgK307	Q8IWB6	309
P26842	CD27	S219	HQRRKYRSNKGES	Kinase 33:	VRK1	Q99986	309
P26842	CD27	S219	HQRRKYRSNKGES	Kinase 34:	SNRK (FLJ20224)	Q9NRH2	308
P26842	CD27	S219	HQRRKYRSNKGES	Kinase 35:	PKCb (PRKCB1)	P05771	307
P26842	CD27	S219	HQRRKYRSNKGES	Kinase 36:	VACAMKL (MGC8407)	Q8NCB2	307
P26842	CD27	S219	HQRRKYRSNKGES	Kinase 37:	PKCa (PRKCA)	P17252	305
P26842	CD27	S219	HQRRKYRSNKGES	Kinase 38:	ADCK3 (LOC56997)	Q8NI60	305
P26842	CD27	S219	HQRRKYRSNKGES	Kinase 39:	CHK2 (CHEK2)	O96017	302
P26842	CD27	S219	HQRRKYRSNKGES	Kinase 40:	PKCd (PRKCD)	Q05655	301
P26842	CD27	S219	HQRRKYRSNKGES	Kinase 41:	PKCe (PRKCE)	Q02156	301
P26842	CD27	S219	HQRRKYRSNKGES	Kinase 42:	RSKL1	B1APS8	301
P26842	CD27	S224	HQRRKYRSNKGES	Kinase 1:	JNK1 (MAPK8)	P45983	471
P26842	CD27	S224	HQRRKYRSNKGES	Kinase 2:	JNK3 (MAPK10)	P53779	471
P26842	CD27	S224	HQRRKYRSNKGES	Kinase 3:	p38d MAPK (MAPK13)	O15264	462
P26842	CD27	S224	HQRRKYRSNKGES	Kinase 4:	ERK2 (MAPK1)	P28482	458
P26842	CD27	S224	HQRRKYRSNKGES	Kinase 5:	JNK2 (MAPK9)	P45984	456
P26842	CD27	S224	HQRRKYRSNKGES	Kinase 6:	ERK1	P27361	454
P26842	CD27	S224	HQRRKYRSNKGES	Kinase 7:	CDK2	P24941	438
P26842	CD27	S224	HQRRKYRSNKGES	Kinase 8:	ERK5 (MAPK7)	Q13164	437
P26842	CD27	S224	HQRRKYRSNKGES	Kinase 9:	CDK1 (CDC2)	P06493	432
P26842	CD27	S224	HQRRKYRSNKGES	Kinase 10:	CDK3	Q00526	428
P26842	CD27	S224	HQRRKYRSNKGES	Kinase 11:	PFTAIRE2 (ALS2CR7)	Q96Q40	422
P26842	CD27	S224	HQRRKYRSNKGES	Kinase 12:	CDK10	Q15131	417
P26842	CD27	S224	HQRRKYRSNKGES	Kinase 13:	p38g MAPK (MAPK12)	P53778	415
P26842	CD27	S224	HQRRKYRSNKGES	Kinase 14:	p38a MAPK (MAPK14)	Q16539	414
P26842	CD27	S224	HQRRKYRSNKGES	Kinase 15:	CHED (CDC2L5)	Q14004	414
P26842	CD27	S224	HQRRKYRSNKGES	Kinase 16:	CDK5	Q00535	411
P26842	CD27	S224	HQRRKYRSNKGES	Kinase 17:	p38b MAPK (MAPK11)	Q15759	407
P26842	CD27	S224	HQRRKYRSNKGES	Kinase 18:	PCTAIRE2 (PCTK2)	Q00537	395
P26842	CD27	S224	HQRRKYRSNKGES	Kinase 19:	CRK7 (CRKRS)	Q9NYV4	395
P26842	CD27	S224	HQRRKYRSNKGES	Kinase 20:	CDKL5 (STK9)	O76039	394
P26842	CD27	S224	HQRRKYRSNKGES	Kinase 21:	CDKL1	Q00532	392
P26842	CD27	S224	HQRRKYRSNKGES	Kinase 22:	ERK7 (BI916334)	Q8TD08	392
P26842	CD27	S224	HQRRKYRSNKGES	Kinase 23:	CDK7	P50613	388
P26842	CD27	S224	HQRRKYRSNKGES	Kinase 24:	MAK	P20794	387
P26842	CD27	S224	HQRRKYRSNKGES	Kinase 25:	PFTAIRE1 (PFTK1)	O94921	384
P26842	CD27	S224	HQRRKYRSNKGES	Kinase 26:	PCTAIRE1 (PCTK1)	Q04735	384
P26842	CD27	S224	HQRRKYRSNKGES	Kinase 27:	PCTAIRE3	Q07002	382
P26842	CD27	S224	HQRRKYRSNKGES	Kinase 28:	CDKL4 (AA626859)	Q5MAI5	380
P26842	CD27	S224	HQRRKYRSNKGES	Kinase 29:	ICK	Q9UPZ9	379
P26842	CD27	S224	HQRRKYRSNKGES	Kinase 30:	CDKL2	Q92772	368
P26842	CD27	S224	HQRRKYRSNKGES	Kinase 31:	CDKL3	Q8IVW4	365
P26842	CD27	S224	HQRRKYRSNKGES	Kinase 32:	GSK3A	P49840	359
P26842	CD27	S224	HQRRKYRSNKGES	Kinase 33:	CDK9	P50750	354
P26842	CD27	S224	HQRRKYRSNKGES	Kinase 34:	PITSLRE (CDC2L1)	Q9UQ88	354
P26842	CD27	S224	HQRRKYRSNKGES	Kinase 35:	GSK3B	P49841	353
P26842	CD27	S224	HQRRKYRSNKGES	Kinase 36:	CDK6	Q00534	353
P26842	CD27	S224	HQRRKYRSNKGES	Kinase 37:	CDK4	P11802	347
P26842	CD27	S224	HQRRKYRSNKGES	Kinase 38:	NLK	Q9UBE8	345
P26842	CD27	S224	HQRRKYRSNKGES	Kinase 39:	HIPK1 (BE180036)	Q86Z02	341
P26842	CD27	S224	HQRRKYRSNKGES	Kinase 40:	CCRK	Q8IZL9	336
P26842	CD27	S224	HQRRKYRSNKGES	Kinase 41:	MOK (RAGE)	Q9UQ07	328
P26842	CD27	S224	HQRRKYRSNKGES	Kinase 42:	MAST3 (KIAA0561)	O60307	320
P26842	CD27	S224	HQRRKYRSNKGES	Kinase 43:	mTOR/FRAP	P42345	314
P26842	CD27	S224	HQRRKYRSNKGES	Kinase 44:	HIPK2	Q9H2X6	313
P26842	CD27	S224	HQRRKYRSNKGES	Kinase 45:	CK2a2 (CSNK2A2)	P19784	312
P26842	CD27	S224	HQRRKYRSNKGES	Kinase 46:	MAST2 (KIAA0807)	Q6P0Q8	306
P26842	CD27	S224	HQRRKYRSNKGES	Kinase 47:	PLK3 (CNK)	Q9H4B4	306
P26842	CD27	S224	HQRRKYRSNKGES	Kinase 48:	MAST4 (KIAA0303)	O15021	305
P26842	CD27	S224	HQRRKYRSNKGES	Kinase 49:	CK2a1 (CSNK2A1)	P68400	304
P26842	CD27	S224	HQRRKYRSNKGES	Kinase 50:	DYRK2	Q92630	303
P50613	CDK7	S164	GSPNRAYTHQVVT	Kinase 1:	JNK1 (MAPK8)	P45983	447
P50613	CDK7	S164	GSPNRAYTHQVVT	Kinase 2:	JNK3 (MAPK10)	P53779	447
P50613	CDK7	S164	GSPNRAYTHQVVT	Kinase 3:	JNK2 (MAPK9)	P45984	441
P50613	CDK7	S164	GSPNRAYTHQVVT	Kinase 4:	CDK2	P24941	432
P50613	CDK7	S164	GSPNRAYTHQVVT	Kinase 5:	CDKL4 (AA626859)	Q5MAI5	430
P50613	CDK7	S164	GSPNRAYTHQVVT	Kinase 6:	CHED (CDC2L5)	Q14004	424
P50613	CDK7	S164	GSPNRAYTHQVVT	Kinase 7:	CDKL1	Q00532	423
P50613	CDK7	S164	GSPNRAYTHQVVT	Kinase 8:	p38d MAPK (MAPK13)	O15264	421
P50613	CDK7	S164	GSPNRAYTHQVVT	Kinase 9:	p38a MAPK (MAPK14)	Q16539	419
P50613	CDK7	S164	GSPNRAYTHQVVT	Kinase 10:	p38g MAPK (MAPK12)	P53778	419
P50613	CDK7	S164	GSPNRAYTHQVVT	Kinase 11:	ERK2 (MAPK1)	P28482	417
P50613	CDK7	S164	GSPNRAYTHQVVT	Kinase 12:	ERK5 (MAPK7)	Q13164	416
P50613	CDK7	S164	GSPNRAYTHQVVT	Kinase 13:	ERK1	P27361	415
P50613	CDK7	S164	GSPNRAYTHQVVT	Kinase 14:	CDKL2	Q92772	414
P50613	CDK7	S164	GSPNRAYTHQVVT	Kinase 15:	CDK5	Q00535	414
P50613	CDK7	S164	GSPNRAYTHQVVT	Kinase 16:	CDK1 (CDC2)	P06493	413
P50613	CDK7	S164	GSPNRAYTHQVVT	Kinase 17:	p38b MAPK (MAPK11)	Q15759	413
P50613	CDK7	S164	GSPNRAYTHQVVT	Kinase 18:	CRK7 (CRKRS)	Q9NYV4	412
P50613	CDK7	S164	GSPNRAYTHQVVT	Kinase 19:	CDKL5 (STK9)	O76039	409
P50613	CDK7	S164	GSPNRAYTHQVVT	Kinase 20:	CDK3	Q00526	405
P50613	CDK7	S164	GSPNRAYTHQVVT	Kinase 21:	mTOR/FRAP	P42345	402
P50613	CDK7	S164	GSPNRAYTHQVVT	Kinase 22:	CDKL3	Q8IVW4	402
P50613	CDK7	S164	GSPNRAYTHQVVT	Kinase 23:	ERK7 (BI916334)	Q8TD08	398
P50613	CDK7	S164	GSPNRAYTHQVVT	Kinase 24:	PCTAIRE2 (PCTK2)	Q00537	398
P50613	CDK7	S164	GSPNRAYTHQVVT	Kinase 25:	CDK7	P50613	384
P50613	CDK7	S164	GSPNRAYTHQVVT	Kinase 26:	PCTAIRE3	Q07002	384
P50613	CDK7	S164	GSPNRAYTHQVVT	Kinase 27:	ICK	Q9UPZ9	382
P50613	CDK7	S164	GSPNRAYTHQVVT	Kinase 28:	MAK	P20794	380
P50613	CDK7	S164	GSPNRAYTHQVVT	Kinase 29:	PCTAIRE1 (PCTK1)	Q04735	379
P50613	CDK7	S164	GSPNRAYTHQVVT	Kinase 30:	PFTAIRE2 (ALS2CR7)	Q96Q40	378
P50613	CDK7	S164	GSPNRAYTHQVVT	Kinase 31:	PFTAIRE1 (PFTK1)	O94921	373
P50613	CDK7	S164	GSPNRAYTHQVVT	Kinase 32:	CDK4	P11802	370
P50613	CDK7	S164	GSPNRAYTHQVVT	Kinase 33:	CDK10	Q15131	369
P50613	CDK7	S164	GSPNRAYTHQVVT	Kinase 34:	MOK (RAGE)	Q9UQ07	365
P50613	CDK7	S164	GSPNRAYTHQVVT	Kinase 35:	CDK6	Q00534	363
P50613	CDK7	S164	GSPNRAYTHQVVT	Kinase 36:	PITSLRE (CDC2L1)	Q9UQ88	336
P50613	CDK7	S164	GSPNRAYTHQVVT	Kinase 37:	NLK	Q9UBE8	331
P50613	CDK7	S164	GSPNRAYTHQVVT	Kinase 38:	GSK3B	P49841	329
P50613	CDK7	S164	GSPNRAYTHQVVT	Kinase 39:	DYRK2	Q92630	329
P50613	CDK7	S164	GSPNRAYTHQVVT	Kinase 40:	DYRK1A	Q13627	328
P50613	CDK7	S164	GSPNRAYTHQVVT	Kinase 41:	GSK3A	P49840	325
P50613	CDK7	S164	GSPNRAYTHQVVT	Kinase 42:	DYRK3	O43781	322
P50613	CDK7	S164	GSPNRAYTHQVVT	Kinase 43:	DYRK1B	Q9Y463	320
P50613	CDK7	S164	GSPNRAYTHQVVT	Kinase 44:	PKCz (PRKCZ)	Q05513	313
P50613	CDK7	S164	GSPNRAYTHQVVT	Kinase 45:	CDK8	P49336	309
P50613	CDK7	S164	GSPNRAYTHQVVT	Kinase 46:	CDK9	P50750	309
P50613	CDK7	S164	GSPNRAYTHQVVT	Kinase 47:	CDK11 (DPK)	Q9BWU1	308
P50613	CDK7	S164	GSPNRAYTHQVVT	Kinase 48:	PIM1	P11309	306
P50613	CDK7	S164	GSPNRAYTHQVVT	Kinase 49:	VRK3	Q8IV63	306
P50613	CDK7	S164	GSPNRAYTHQVVT	Kinase 50:	NIK (MAP3K14)	Q99558	304
P38936	Cip1(p21)	T145	GRKRRQTSMTDFY	Kinase 1:	PIM1	P11309	480
P38936	Cip1(p21)	T145	GRKRRQTSMTDFY	Kinase 2:	Pim3 (AL549548)	P58750	479
P38936	Cip1(p21)	T145	GRKRRQTSMTDFY	Kinase 3:	PKG2 (PRKG2)	Q13237	457
P38936	Cip1(p21)	T145	GRKRRQTSMTDFY	Kinase 4:	PIM2	Q9P1W9	446
P38936	Cip1(p21)	T145	GRKRRQTSMTDFY	Kinase 5:	PRKX	P51817	430
P38936	Cip1(p21)	T145	GRKRRQTSMTDFY	Kinase 6:	PKG1 (PRKG1)	Q13976	426
P38936	Cip1(p21)	T145	GRKRRQTSMTDFY	Kinase 7:	MSK1 (RPS6KA5)	O75582	422
P38936	Cip1(p21)	T145	GRKRRQTSMTDFY	Kinase 8:	p70S6Kb (RPS6KB2)	Q9UBS0	417
P38936	Cip1(p21)	T145	GRKRRQTSMTDFY	Kinase 9:	PKACa (PRKACA)	P17612	408
P38936	Cip1(p21)	T145	GRKRRQTSMTDFY	Kinase 10:	PKACb PRKACB	P22694	408
P38936	Cip1(p21)	T145	GRKRRQTSMTDFY	Kinase 11:	RSK2 (RPS6KA3)	P51812	405
P38936	Cip1(p21)	T145	GRKRRQTSMTDFY	Kinase 12:	ADCK3 (LOC56997)	Q8NI60	403
P38936	Cip1(p21)	T145	GRKRRQTSMTDFY	Kinase 13:	RSK1 (RPS6KA2)	Q15418	402
P38936	Cip1(p21)	T145	GRKRRQTSMTDFY	Kinase 14:	RSK4 (RPS6KA6)	Q9UK32	401
P38936	Cip1(p21)	T145	GRKRRQTSMTDFY	Kinase 15:	AKT2	P31751	401
P38936	Cip1(p21)	T145	GRKRRQTSMTDFY	Kinase 16:	AKT1	P31749	400
P38936	Cip1(p21)	T145	GRKRRQTSMTDFY	Kinase 17:	RSK3 (RPS6KA1)	Q15349	400
P38936	Cip1(p21)	T145	GRKRRQTSMTDFY	Kinase 18:	PRKY	O43930	399
P38936	Cip1(p21)	T145	GRKRRQTSMTDFY	Kinase 19:	SGK3 (SGKL)	Q96BR1	397
P38936	Cip1(p21)	T145	GRKRRQTSMTDFY	Kinase 20:	SGK2	Q9HBY8	394
P38936	Cip1(p21)	T145	GRKRRQTSMTDFY	Kinase 21:	AKT3	Q9Y243	391
P38936	Cip1(p21)	T145	GRKRRQTSMTDFY	Kinase 22:	SGK	O00141	390
P38936	Cip1(p21)	T145	GRKRRQTSMTDFY	Kinase 23:	p70S6K (RPS6KB1)	P23443	386
P38936	Cip1(p21)	T145	GRKRRQTSMTDFY	Kinase 24:	PKCt (PRKCQ)	Q04759	373
P38936	Cip1(p21)	T145	GRKRRQTSMTDFY	Kinase 25:	caMLCK (MLCK)	Q32MK0	371
P38936	Cip1(p21)	T145	GRKRRQTSMTDFY	Kinase 26:	smMLCK (MYLK)	Q15746	357
P38936	Cip1(p21)	T145	GRKRRQTSMTDFY	Kinase 27:	PKCa (PRKCA)	P17252	354
P38936	Cip1(p21)	T145	GRKRRQTSMTDFY	Kinase 28:	SgK085 (LOC134927)	Q86YV6	352
P38936	Cip1(p21)	T145	GRKRRQTSMTDFY	Kinase 29:	PKCb (PRKCB1)	P05771	352
P38936	Cip1(p21)	T145	GRKRRQTSMTDFY	Kinase 30:	PKACg (PRKACG)	P22612	350
P38936	Cip1(p21)	T145	GRKRRQTSMTDFY	Kinase 31:	RSKL2	Q9Y6S9	348
P38936	Cip1(p21)	T145	GRKRRQTSMTDFY	Kinase 32:	DAPK2	Q9UIK4	347
P38936	Cip1(p21)	T145	GRKRRQTSMTDFY	Kinase 33:	DRAK2 (STK17B)	O94768	345
P38936	Cip1(p21)	T145	GRKRRQTSMTDFY	Kinase 34:	MSK1 (RPS6KA5)	O75582	344
P38936	Cip1(p21)	T145	GRKRRQTSMTDFY	Kinase 35:	PKCz (PRKCZ)	Q05513	343
P38936	Cip1(p21)	T145	GRKRRQTSMTDFY	Kinase 36:	NDR1 (NDR)	Q15208	340
P38936	Cip1(p21)	T145	GRKRRQTSMTDFY	Kinase 37:	DAPK3	O43293	340
P38936	Cip1(p21)	T145	GRKRRQTSMTDFY	Kinase 38:	NDR2 (KIAA0965)	Q9Y2H1	340
P38936	Cip1(p21)	T145	GRKRRQTSMTDFY	Kinase 39:	CAMK2b	Q13554	339
P38936	Cip1(p21)	T145	GRKRRQTSMTDFY	Kinase 40:	MSK2 (RPS6KA4)	O75676	336
P38936	Cip1(p21)	T145	GRKRRQTSMTDFY	Kinase 41:	PKCe (PRKCE)	Q02156	333
P38936	Cip1(p21)	T145	GRKRRQTSMTDFY	Kinase 42:	DRAK1 (STK17A)	Q9UEE5	332
P38936	Cip1(p21)	T145	GRKRRQTSMTDFY	Kinase 43:	PKCh (PRKCH)	P24723	331
P38936	Cip1(p21)	T145	GRKRRQTSMTDFY	Kinase 44:	CAMK4	Q16566	328
P38936	Cip1(p21)	T145	GRKRRQTSMTDFY	Kinase 45:	MAPKAPK3	Q16644	327
P38936	Cip1(p21)	T145	GRKRRQTSMTDFY	Kinase 46:	CAMK2d	Q13557	327
P38936	Cip1(p21)	T145	GRKRRQTSMTDFY	Kinase 47:	CAMK2a	Q9UQM7	327
P38936	Cip1(p21)	T145	GRKRRQTSMTDFY	Kinase 48:	CAMK2g	Q13555	326
P38936	Cip1(p21)	T145	GRKRRQTSMTDFY	Kinase 49:	PSKH1 (HUMPSKB)	P11801	326
P38936	Cip1(p21)	T145	GRKRRQTSMTDFY	Kinase 50:	BRSK2 (AL538014)	Q8IWQ3	324
P38936	Cip1(p21)	S146	GRKRRQTSMTDFY	Kinase 1:	PIM1	P11309	527
P38936	Cip1(p21)	S146	GRKRRQTSMTDFY	Kinase 2:	CAMK4	Q16566	519
P38936	Cip1(p21)	S146	GRKRRQTSMTDFY	Kinase 3:	MSK1 (RPS6KA5)	O75582	517
P38936	Cip1(p21)	S146	GRKRRQTSMTDFY	Kinase 4:	Pim3 (AL549548)	P58750	506
P38936	Cip1(p21)	S146	GRKRRQTSMTDFY	Kinase 5:	MAPKAPK3	Q16644	506
P38936	Cip1(p21)	S146	GRKRRQTSMTDFY	Kinase 6:	AKT1	P31749	505
P38936	Cip1(p21)	S146	GRKRRQTSMTDFY	Kinase 7:	MAPKAPK2	P49137	503
P38936	Cip1(p21)	S146	GRKRRQTSMTDFY	Kinase 8:	PIM2	Q9P1W9	498
P38936	Cip1(p21)	S146	GRKRRQTSMTDFY	Kinase 9:	AKT2	P31751	496
P38936	Cip1(p21)	S146	GRKRRQTSMTDFY	Kinase 10:	AKT3	Q9Y243	491
P38936	Cip1(p21)	S146	GRKRRQTSMTDFY	Kinase 11:	RSK4 (RPS6KA6)	Q9UK32	491
P38936	Cip1(p21)	S146	GRKRRQTSMTDFY	Kinase 12:	p70S6K (RPS6KB1)	P23443	490
P38936	Cip1(p21)	S146	GRKRRQTSMTDFY	Kinase 13:	RSK2 (RPS6KA3)	P51812	489
P38936	Cip1(p21)	S146	GRKRRQTSMTDFY	Kinase 14:	RSK1 (RPS6KA2)	Q15418	487
P38936	Cip1(p21)	S146	GRKRRQTSMTDFY	Kinase 15:	RSK3 (RPS6KA1)	Q15349	485
P38936	Cip1(p21)	S146	GRKRRQTSMTDFY	Kinase 16:	p70S6Kb (RPS6KB2)	Q9UBS0	476
P38936	Cip1(p21)	S146	GRKRRQTSMTDFY	Kinase 17:	PSKH1 (HUMPSKB)	P11801	475
P38936	Cip1(p21)	S146	GRKRRQTSMTDFY	Kinase 18:	PRKY	O43930	475
P38936	Cip1(p21)	S146	GRKRRQTSMTDFY	Kinase 19:	PRKX	P51817	474
P38936	Cip1(p21)	S146	GRKRRQTSMTDFY	Kinase 20:	PKG1 (PRKG1)	Q13976	465
P38936	Cip1(p21)	S146	GRKRRQTSMTDFY	Kinase 21:	PKACa (PRKACA)	P17612	462
P38936	Cip1(p21)	S146	GRKRRQTSMTDFY	Kinase 22:	PKACb PRKACB	P22694	462
P38936	Cip1(p21)	S146	GRKRRQTSMTDFY	Kinase 23:	BRSK2 (AL538014)	Q8IWQ3	458
P38936	Cip1(p21)	S146	GRKRRQTSMTDFY	Kinase 24:	BRSK1 (KIAA1811)	Q8TDC3	458
P38936	Cip1(p21)	S146	GRKRRQTSMTDFY	Kinase 25:	DAPK2	Q9UIK4	458
P38936	Cip1(p21)	S146	GRKRRQTSMTDFY	Kinase 26:	SGK	O00141	452
P38936	Cip1(p21)	S146	GRKRRQTSMTDFY	Kinase 27:	PKG2 (PRKG2)	Q13237	452
P38936	Cip1(p21)	S146	GRKRRQTSMTDFY	Kinase 28:	SGK3 (SGKL)	Q96BR1	449
P38936	Cip1(p21)	S146	GRKRRQTSMTDFY	Kinase 29:	MSK2 (RPS6KA4)	O75676	448
P38936	Cip1(p21)	S146	GRKRRQTSMTDFY	Kinase 30:	SGK2	Q9HBY8	448
P38936	Cip1(p21)	S146	GRKRRQTSMTDFY	Kinase 31:	ANPa (NPR1)	P16066	448
P38936	Cip1(p21)	S146	GRKRRQTSMTDFY	Kinase 32:	CAMK1g	Q96NX5	447
P38936	Cip1(p21)	S146	GRKRRQTSMTDFY	Kinase 33:	DCAMKL3 (KIAA1765)	Q9C098	446
P38936	Cip1(p21)	S146	GRKRRQTSMTDFY	Kinase 34:	PKN1 (PRKCL1)	Q16512	444
P38936	Cip1(p21)	S146	GRKRRQTSMTDFY	Kinase 35:	PKN2 (PRKCL2)	Q16513	444
P38936	Cip1(p21)	S146	GRKRRQTSMTDFY	Kinase 36:	DCAMKL2 (BI035543)	Q8N568	443
P38936	Cip1(p21)	S146	GRKRRQTSMTDFY	Kinase 37:	PKCh (PRKCH)	P24723	443
P38936	Cip1(p21)	S146	GRKRRQTSMTDFY	Kinase 38:	CaMK1d (LOC57118)	Q8IU85	443
P38936	Cip1(p21)	S146	GRKRRQTSMTDFY	Kinase 39:	AMPKa1 (PRKAA1)	Q13131	441
P38936	Cip1(p21)	S146	GRKRRQTSMTDFY	Kinase 40:	PKCt (PRKCQ)	Q04759	441
P38936	Cip1(p21)	S146	GRKRRQTSMTDFY	Kinase 41:	CaMK1a (CAMK1)	Q14012	440
P38936	Cip1(p21)	S146	GRKRRQTSMTDFY	Kinase 42:	PKACg (PRKACG)	P22612	439
P38936	Cip1(p21)	S146	GRKRRQTSMTDFY	Kinase 43:	PKCd (PRKCD)	Q05655	439
P38936	Cip1(p21)	S146	GRKRRQTSMTDFY	Kinase 44:	PKCb (PRKCB1)	P05771	438
P38936	Cip1(p21)	S146	GRKRRQTSMTDFY	Kinase 45:	MSK1 (RPS6KA5)	O75582	436
P38936	Cip1(p21)	S146	GRKRRQTSMTDFY	Kinase 46:	PKCa (PRKCA)	P17252	435
P38936	Cip1(p21)	S146	GRKRRQTSMTDFY	Kinase 47:	DAPK3	O43293	435
P38936	Cip1(p21)	S146	GRKRRQTSMTDFY	Kinase 48:	PKCe (PRKCE)	Q02156	434
P38936	Cip1(p21)	S146	GRKRRQTSMTDFY	Kinase 49:	AMPKa2 (PRKAA2)	P54646	430
P38936	Cip1(p21)	S146	GRKRRQTSMTDFY	Kinase 50:	PKCz (PRKCZ)	Q05513	429
P46527	p27Kip1	T157	IRKRPATDDSSTQ	Kinase 1:	Pim3 (AL549548)	P58750	411
P46527	p27Kip1	T157	IRKRPATDDSSTQ	Kinase 2:	PIM1	P11309	395
P46527	p27Kip1	T157	IRKRPATDDSSTQ	Kinase 3:	PIM2	Q9P1W9	361
P46527	p27Kip1	T157	IRKRPATDDSSTQ	Kinase 4:	ADCK3 (LOC56997)	Q8NI60	350
P46527	p27Kip1	T157	IRKRPATDDSSTQ	Kinase 5:	DAPK2	Q9UIK4	349
P46527	p27Kip1	T157	IRKRPATDDSSTQ	Kinase 6:	MSK1 (RPS6KA5)	O75582	347
P46527	p27Kip1	T157	IRKRPATDDSSTQ	Kinase 7:	CAMK2b	Q13554	346
P46527	p27Kip1	T157	IRKRPATDDSSTQ	Kinase 8:	PRKX	P51817	343
P46527	p27Kip1	T157	IRKRPATDDSSTQ	Kinase 9:	RSK3 (RPS6KA1)	Q15349	342
P46527	p27Kip1	T157	IRKRPATDDSSTQ	Kinase 10:	CAMK2d	Q13557	339
P46527	p27Kip1	T157	IRKRPATDDSSTQ	Kinase 11:	CAMK2a	Q9UQM7	339
P46527	p27Kip1	T157	IRKRPATDDSSTQ	Kinase 12:	p70S6Kb (RPS6KB2)	Q9UBS0	339
P46527	p27Kip1	T157	IRKRPATDDSSTQ	Kinase 13:	SGK2	Q9HBY8	339
P46527	p27Kip1	T157	IRKRPATDDSSTQ	Kinase 14:	CAMK2g	Q13555	339
P46527	p27Kip1	T157	IRKRPATDDSSTQ	Kinase 15:	p70S6K (RPS6KB1)	P23443	334
P46527	p27Kip1	T157	IRKRPATDDSSTQ	Kinase 16:	MAPKAPK3	Q16644	334
P46527	p27Kip1	T157	IRKRPATDDSSTQ	Kinase 17:	RSK2 (RPS6KA3)	P51812	333
P46527	p27Kip1	T157	IRKRPATDDSSTQ	Kinase 18:	RSKL2	Q9Y6S9	331
P46527	p27Kip1	T157	IRKRPATDDSSTQ	Kinase 19:	RSK1 (RPS6KA2)	Q15418	328
P46527	p27Kip1	T157	IRKRPATDDSSTQ	Kinase 20:	SGK	O00141	328
P46527	p27Kip1	T157	IRKRPATDDSSTQ	Kinase 21:	RSK4 (RPS6KA6)	Q9UK32	327
P46527	p27Kip1	T157	IRKRPATDDSSTQ	Kinase 22:	MAPKAPK2	P49137	325
P46527	p27Kip1	T157	IRKRPATDDSSTQ	Kinase 23:	PRKY	O43930	323
P46527	p27Kip1	T157	IRKRPATDDSSTQ	Kinase 24:	AKT2	P31751	321
P46527	p27Kip1	T157	IRKRPATDDSSTQ	Kinase 25:	PKACa (PRKACA)	P17612	321
P46527	p27Kip1	T157	IRKRPATDDSSTQ	Kinase 26:	PKACb PRKACB	P22694	321
P46527	p27Kip1	T157	IRKRPATDDSSTQ	Kinase 27:	AKT1	P31749	320
P46527	p27Kip1	T157	IRKRPATDDSSTQ	Kinase 28:	SGK3 (SGKL)	Q96BR1	318
P46527	p27Kip1	T157	IRKRPATDDSSTQ	Kinase 29:	AKT3	Q9Y243	316
P46527	p27Kip1	T157	IRKRPATDDSSTQ	Kinase 30:	PKG1 (PRKG1)	Q13976	309
P46527	p27Kip1	T157	IRKRPATDDSSTQ	Kinase 31:	ANPa (NPR1)	P16066	309
P46527	p27Kip1	T157	IRKRPATDDSSTQ	Kinase 32:	PKG2 (PRKG2)	Q13237	306
P46527	p27Kip1	T157	IRKRPATDDSSTQ	Kinase 33:	DAPK3	O43293	303
P46527	p27Kip1	T157	IRKRPATDDSSTQ	Kinase 34:	MSK2 (RPS6KA4)	O75676	303
P46527	p27Kip1	S161	IRKRPATDDSSTQ	Kinase 1:	NEK10	Q6ZWH5	331
P46527	p27Kip1	T162	IRKRPATDDSSTQ	Kinase 1:	ATR	Q13535	345
P49450	CENPA	S7	MGPRRRSRKPEAPR	Kinase 1:	PKG1 (PRKG1)	Q13976	528
P49450	CENPA	S7	MGPRRRSRKPEAPR	Kinase 2:	MSK1 (RPS6KA5)	O75582	526
P49450	CENPA	S7	MGPRRRSRKPEAPR	Kinase 3:	PIM1	P11309	525
P49450	CENPA	S7	MGPRRRSRKPEAPR	Kinase 4:	Pim3 (AL549548)	P58750	520
P49450	CENPA	S7	MGPRRRSRKPEAPR	Kinase 5:	PKG2 (PRKG2)	Q13237	517
P49450	CENPA	S7	MGPRRRSRKPEAPR	Kinase 6:	MAPKAPK3	Q16644	510
P49450	CENPA	S7	MGPRRRSRKPEAPR	Kinase 7:	DCAMKL2 (BI035543)	Q8N568	498
P49450	CENPA	S7	MGPRRRSRKPEAPR	Kinase 8:	PIM2	Q9P1W9	498
P49450	CENPA	S7	MGPRRRSRKPEAPR	Kinase 9:	MAPKAPK2	P49137	497
P49450	CENPA	S7	MGPRRRSRKPEAPR	Kinase 10:	CHK2 (CHEK2)	O96017	492
P49450	CENPA	S7	MGPRRRSRKPEAPR	Kinase 11:	p70S6Kb (RPS6KB2)	Q9UBS0	485
P49450	CENPA	S7	MGPRRRSRKPEAPR	Kinase 12:	PRKX	P51817	485
P49450	CENPA	S7	MGPRRRSRKPEAPR	Kinase 13:	PKACa (PRKACA)	P17612	477
P49450	CENPA	S7	MGPRRRSRKPEAPR	Kinase 14:	PKACb PRKACB	P22694	477
P49450	CENPA	S7	MGPRRRSRKPEAPR	Kinase 15:	SGK	O00141	473
P49450	CENPA	S7	MGPRRRSRKPEAPR	Kinase 16:	SGK2	Q9HBY8	470
P49450	CENPA	S7	MGPRRRSRKPEAPR	Kinase 17:	BRSK2 (AL538014)	Q8IWQ3	469
P49450	CENPA	S7	MGPRRRSRKPEAPR	Kinase 18:	BRSK1 (KIAA1811)	Q8TDC3	469
P49450	CENPA	S7	MGPRRRSRKPEAPR	Kinase 19:	AKT3	Q9Y243	468
P49450	CENPA	S7	MGPRRRSRKPEAPR	Kinase 20:	RSK4 (RPS6KA6)	Q9UK32	467
P49450	CENPA	S7	MGPRRRSRKPEAPR	Kinase 21:	RSK3 (RPS6KA1)	Q15349	466
P49450	CENPA	S7	MGPRRRSRKPEAPR	Kinase 22:	RSK2 (RPS6KA3)	P51812	465
P49450	CENPA	S7	MGPRRRSRKPEAPR	Kinase 23:	NDR2 (KIAA0965)	Q9Y2H1	465
P49450	CENPA	S7	MGPRRRSRKPEAPR	Kinase 24:	VACAMKL (MGC8407)	Q8NCB2	465
P49450	CENPA	S7	MGPRRRSRKPEAPR	Kinase 25:	AKT2	P31751	465
P49450	CENPA	S7	MGPRRRSRKPEAPR	Kinase 26:	caMLCK (MLCK)	Q32MK0	465
P49450	CENPA	S7	MGPRRRSRKPEAPR	Kinase 27:	NDR1 (NDR)	Q15208	464
P49450	CENPA	S7	MGPRRRSRKPEAPR	Kinase 28:	PKCh (PRKCH)	P24723	464
P49450	CENPA	S7	MGPRRRSRKPEAPR	Kinase 29:	AKT1	P31749	464
P49450	CENPA	S7	MGPRRRSRKPEAPR	Kinase 30:	RSK1 (RPS6KA2)	Q15418	463
P49450	CENPA	S7	MGPRRRSRKPEAPR	Kinase 31:	SGK3 (SGKL)	Q96BR1	462
P49450	CENPA	S7	MGPRRRSRKPEAPR	Kinase 32:	PKCe (PRKCE)	Q02156	461
P49450	CENPA	S7	MGPRRRSRKPEAPR	Kinase 33:	PRKY	O43930	460
P49450	CENPA	S7	MGPRRRSRKPEAPR	Kinase 34:	PKACg (PRKACG)	P22612	459
P49450	CENPA	S7	MGPRRRSRKPEAPR	Kinase 35:	PKCd (PRKCD)	Q05655	458
P49450	CENPA	S7	MGPRRRSRKPEAPR	Kinase 36:	DCAMKL3 (KIAA1765)	Q9C098	456
P49450	CENPA	S7	MGPRRRSRKPEAPR	Kinase 37:	AurA (STK15)	O14965	453
P49450	CENPA	S7	MGPRRRSRKPEAPR	Kinase 38:	PKCb (PRKCB1)	P05771	452
P49450	CENPA	S7	MGPRRRSRKPEAPR	Kinase 39:	PKCa (PRKCA)	P17252	452
P49450	CENPA	S7	MGPRRRSRKPEAPR	Kinase 40:	PKCg (PRKCG)	P05129	450
P49450	CENPA	S7	MGPRRRSRKPEAPR	Kinase 41:	PKCz (PRKCZ)	Q05513	450
P49450	CENPA	S7	MGPRRRSRKPEAPR	Kinase 42:	p70S6K (RPS6KB1)	P23443	449
P49450	CENPA	S7	MGPRRRSRKPEAPR	Kinase 43:	PSKH2	Q96QS6	447
P49450	CENPA	S7	MGPRRRSRKPEAPR	Kinase 44:	PKCt (PRKCQ)	Q04759	447
P49450	CENPA	S7	MGPRRRSRKPEAPR	Kinase 45:	ADCK3 (LOC56997)	Q8NI60	447
P49450	CENPA	S7	MGPRRRSRKPEAPR	Kinase 46:	DAPK3	O43293	442
P49450	CENPA	S7	MGPRRRSRKPEAPR	Kinase 47:	DCAMKL1	O15075	441
P49450	CENPA	S7	MGPRRRSRKPEAPR	Kinase 48:	CAMK4	Q16566	440
P49450	CENPA	S7	MGPRRRSRKPEAPR	Kinase 49:	AMPKa1 (PRKAA1)	Q13131	440
P49450	CENPA	S7	MGPRRRSRKPEAPR	Kinase 50:	CHK1 (CHEK1)	O14757	438
P13569	CFTR	S737	EPLERRLSLVPDS	Kinase 1:	MAPKAPK3	Q16644	730
P13569	CFTR	S737	EPLERRLSLVPDS	Kinase 2:	MAPKAPK2	P49137	704
P13569	CFTR	S737	EPLERRLSLVPDS	Kinase 3:	CHK2 (CHEK2)	O96017	649
P13569	CFTR	S737	EPLERRLSLVPDS	Kinase 4:	MSK1 (RPS6KA5)	O75582	644
P13569	CFTR	S737	EPLERRLSLVPDS	Kinase 5:	PKACa (PRKACA)	P17612	633
P13569	CFTR	S737	EPLERRLSLVPDS	Kinase 6:	PKACb PRKACB	P22694	633
P13569	CFTR	S737	EPLERRLSLVPDS	Kinase 7:	DCAMKL2 (BI035543)	Q8N568	622
P13569	CFTR	S737	EPLERRLSLVPDS	Kinase 8:	PRKX	P51817	621
P13569	CFTR	S737	EPLERRLSLVPDS	Kinase 9:	DCAMKL1	O15075	618
P13569	CFTR	S737	EPLERRLSLVPDS	Kinase 10:	SGK	O00141	606
P13569	CFTR	S737	EPLERRLSLVPDS	Kinase 11:	PKG2 (PRKG2)	Q13237	605
P13569	CFTR	S737	EPLERRLSLVPDS	Kinase 12:	CAMK2d	Q13557	605
P13569	CFTR	S737	EPLERRLSLVPDS	Kinase 13:	CAMK2a	Q9UQM7	605
P13569	CFTR	S737	EPLERRLSLVPDS	Kinase 14:	SGK2	Q9HBY8	604
P13569	CFTR	S737	EPLERRLSLVPDS	Kinase 15:	PIM1	P11309	600
P13569	CFTR	S737	EPLERRLSLVPDS	Kinase 16:	CAMK2g	Q13555	599
P13569	CFTR	S737	EPLERRLSLVPDS	Kinase 17:	CAMK4	Q16566	595
P13569	CFTR	S737	EPLERRLSLVPDS	Kinase 18:	p70S6Kb (RPS6KB2)	Q9UBS0	594
P13569	CFTR	S737	EPLERRLSLVPDS	Kinase 19:	CAMK2b	Q13554	591
P13569	CFTR	S737	EPLERRLSLVPDS	Kinase 20:	PKACg (PRKACG)	P22612	590
P13569	CFTR	S737	EPLERRLSLVPDS	Kinase 21:	PIM2	Q9P1W9	588
P13569	CFTR	S737	EPLERRLSLVPDS	Kinase 22:	PRKY	O43930	588
P13569	CFTR	S737	EPLERRLSLVPDS	Kinase 23:	SGK3 (SGKL)	Q96BR1	587
P13569	CFTR	S737	EPLERRLSLVPDS	Kinase 24:	Pim3 (AL549548)	P58750	581
P13569	CFTR	S737	EPLERRLSLVPDS	Kinase 25:	MSK1 (RPS6KA5)	O75582	580
P13569	CFTR	S737	EPLERRLSLVPDS	Kinase 26:	PKG1 (PRKG1)	Q13976	578
P13569	CFTR	S737	EPLERRLSLVPDS	Kinase 27:	DCAMKL3 (KIAA1765)	Q9C098	578
P13569	CFTR	S737	EPLERRLSLVPDS	Kinase 28:	RSK2 (RPS6KA3)	P51812	575
P13569	CFTR	S737	EPLERRLSLVPDS	Kinase 29:	RSK1 (RPS6KA2)	Q15418	575
P13569	CFTR	S737	EPLERRLSLVPDS	Kinase 30:	PSKH2	Q96QS6	572
P13569	CFTR	S737	EPLERRLSLVPDS	Kinase 31:	RSK4 (RPS6KA6)	Q9UK32	570
P13569	CFTR	S737	EPLERRLSLVPDS	Kinase 32:	skMLCK (MYLK2)	Q9H1R3	567
P13569	CFTR	S737	EPLERRLSLVPDS	Kinase 33:	RSK3 (RPS6KA1)	Q15349	567
P13569	CFTR	S737	EPLERRLSLVPDS	Kinase 34:	AKT2	P31751	567
P13569	CFTR	S737	EPLERRLSLVPDS	Kinase 35:	AMPKa2 (PRKAA2)	P54646	567
P13569	CFTR	S737	EPLERRLSLVPDS	Kinase 36:	SgK307	Q8IWB6	564
P13569	CFTR	S737	EPLERRLSLVPDS	Kinase 37:	AMPKa1 (PRKAA1)	Q13131	562
P13569	CFTR	S737	EPLERRLSLVPDS	Kinase 38:	AKT1	P31749	562
P13569	CFTR	S737	EPLERRLSLVPDS	Kinase 39:	PSKH1 (HUMPSKB)	P11801	561
P13569	CFTR	S737	EPLERRLSLVPDS	Kinase 40:	DRAK2 (STK17B)	O94768	561
P13569	CFTR	S737	EPLERRLSLVPDS	Kinase 41:	AKT3	Q9Y243	561
P13569	CFTR	S737	EPLERRLSLVPDS	Kinase 42:	caMLCK (MLCK)	Q32MK0	560
P13569	CFTR	S737	EPLERRLSLVPDS	Kinase 43:	p70S6K (RPS6KB1)	P23443	557
P13569	CFTR	S737	EPLERRLSLVPDS	Kinase 44:	ANPa (NPR1)	P16066	557
P13569	CFTR	S737	EPLERRLSLVPDS	Kinase 45:	PKCb (PRKCB1)	P05771	551
P13569	CFTR	S737	EPLERRLSLVPDS	Kinase 46:	VACAMKL (MGC8407)	Q8NCB2	548
P13569	CFTR	S737	EPLERRLSLVPDS	Kinase 47:	DRAK1 (STK17A)	Q9UEE5	547
P13569	CFTR	S737	EPLERRLSLVPDS	Kinase 48:	BRSK2 (AL538014)	Q8IWQ3	546
P13569	CFTR	S737	EPLERRLSLVPDS	Kinase 49:	BRSK1 (KIAA1811)	Q8TDC3	546
P13569	CFTR	S737	EPLERRLSLVPDS	Kinase 50:	CAMK1g	Q96NX5	545
P13569	CFTR	S742	EPLERRLSLVPDS	Kinase 1:	PFTAIRE2 (ALS2CR7)	Q96Q40	327
P13569	CFTR	S742	EPLERRLSLVPDS	Kinase 2:	CDK10	Q15131	314
P13569	CFTR	S742	EPLERRLSLVPDS	Kinase 3:	CDK7	P50613	311
P13569	CFTR	S742	EPLERRLSLVPDS	Kinase 4:	CDK3	Q00526	301
P13569	CFTR	S768	LQARRRQSVLNLM	Kinase 1:	PKG2 (PRKG2)	Q13237	583
P13569	CFTR	S768	LQARRRQSVLNLM	Kinase 2:	PKG1 (PRKG1)	Q13976	563
P13569	CFTR	S768	LQARRRQSVLNLM	Kinase 3:	MSK1 (RPS6KA5)	O75582	561
P13569	CFTR	S768	LQARRRQSVLNLM	Kinase 4:	PIM1	P11309	547
P13569	CFTR	S768	LQARRRQSVLNLM	Kinase 5:	AKT2	P31751	547
P13569	CFTR	S768	LQARRRQSVLNLM	Kinase 6:	AKT1	P31749	544
P13569	CFTR	S768	LQARRRQSVLNLM	Kinase 7:	AMPKa1 (PRKAA1)	Q13131	542
P13569	CFTR	S768	LQARRRQSVLNLM	Kinase 8:	PKACa (PRKACA)	P17612	542
P13569	CFTR	S768	LQARRRQSVLNLM	Kinase 9:	PKACb PRKACB	P22694	542
P13569	CFTR	S768	LQARRRQSVLNLM	Kinase 10:	p70S6Kb (RPS6KB2)	Q9UBS0	538
P13569	CFTR	S768	LQARRRQSVLNLM	Kinase 11:	PRKX	P51817	536
P13569	CFTR	S768	LQARRRQSVLNLM	Kinase 12:	Pim3 (AL549548)	P58750	534
P13569	CFTR	S768	LQARRRQSVLNLM	Kinase 13:	AKT3	Q9Y243	527
P13569	CFTR	S768	LQARRRQSVLNLM	Kinase 14:	PIM2	Q9P1W9	524
P13569	CFTR	S768	LQARRRQSVLNLM	Kinase 15:	PKACg (PRKACG)	P22612	521
P13569	CFTR	S768	LQARRRQSVLNLM	Kinase 16:	PRKY	O43930	521
P13569	CFTR	S768	LQARRRQSVLNLM	Kinase 17:	RSK2 (RPS6KA3)	P51812	519
P13569	CFTR	S768	LQARRRQSVLNLM	Kinase 18:	MAPKAPK3	Q16644	518
P13569	CFTR	S768	LQARRRQSVLNLM	Kinase 19:	RSK1 (RPS6KA2)	Q15418	517
P13569	CFTR	S768	LQARRRQSVLNLM	Kinase 20:	RSK4 (RPS6KA6)	Q9UK32	516
P13569	CFTR	S768	LQARRRQSVLNLM	Kinase 21:	RSK3 (RPS6KA1)	Q15349	515
P13569	CFTR	S768	LQARRRQSVLNLM	Kinase 22:	AMPKa2 (PRKAA2)	P54646	513
P13569	CFTR	S768	LQARRRQSVLNLM	Kinase 23:	CAMK4	Q16566	513
P13569	CFTR	S768	LQARRRQSVLNLM	Kinase 24:	p70S6K (RPS6KB1)	P23443	511
P13569	CFTR	S768	LQARRRQSVLNLM	Kinase 25:	SGK	O00141	510
P13569	CFTR	S768	LQARRRQSVLNLM	Kinase 26:	CAMK1g	Q96NX5	510
P13569	CFTR	S768	LQARRRQSVLNLM	Kinase 27:	MAPKAPK2	P49137	509
P13569	CFTR	S768	LQARRRQSVLNLM	Kinase 28:	DCAMKL2 (BI035543)	Q8N568	508
P13569	CFTR	S768	LQARRRQSVLNLM	Kinase 29:	SGK2	Q9HBY8	505
P13569	CFTR	S768	LQARRRQSVLNLM	Kinase 30:	PSKH1 (HUMPSKB)	P11801	504
P13569	CFTR	S768	LQARRRQSVLNLM	Kinase 31:	SGK3 (SGKL)	Q96BR1	503
P13569	CFTR	S768	LQARRRQSVLNLM	Kinase 32:	CaMK1d (LOC57118)	Q8IU85	503
P13569	CFTR	S768	LQARRRQSVLNLM	Kinase 33:	BRSK2 (AL538014)	Q8IWQ3	502
P13569	CFTR	S768	LQARRRQSVLNLM	Kinase 34:	BRSK1 (KIAA1811)	Q8TDC3	502
P13569	CFTR	S768	LQARRRQSVLNLM	Kinase 35:	CaMK1a (CAMK1)	Q14012	501
P13569	CFTR	S768	LQARRRQSVLNLM	Kinase 36:	caMLCK (MLCK)	Q32MK0	500
P13569	CFTR	S768	LQARRRQSVLNLM	Kinase 37:	PKCb (PRKCB1)	P05771	492
P13569	CFTR	S768	LQARRRQSVLNLM	Kinase 38:	PKCd (PRKCD)	Q05655	492
P13569	CFTR	S768	LQARRRQSVLNLM	Kinase 39:	PKCt (PRKCQ)	Q04759	492
P13569	CFTR	S768	LQARRRQSVLNLM	Kinase 40:	PKCa (PRKCA)	P17252	491
P13569	CFTR	S768	LQARRRQSVLNLM	Kinase 41:	CAMK1b	Q6P2M8	490
P13569	CFTR	S768	LQARRRQSVLNLM	Kinase 42:	DRAK2 (STK17B)	O94768	489
P13569	CFTR	S768	LQARRRQSVLNLM	Kinase 43:	MSK1 (RPS6KA5)	O75582	488
P13569	CFTR	S768	LQARRRQSVLNLM	Kinase 44:	YSK4 (FLJ23074)	Q56UN5	488
P13569	CFTR	S768	LQARRRQSVLNLM	Kinase 45:	NDR2 (KIAA0965)	Q9Y2H1	487
P13569	CFTR	S768	LQARRRQSVLNLM	Kinase 46:	NDR1 (NDR)	Q15208	486
P13569	CFTR	S768	LQARRRQSVLNLM	Kinase 47:	PKCe (PRKCE)	Q02156	485
P13569	CFTR	S768	LQARRRQSVLNLM	Kinase 48:	PKCh (PRKCH)	P24723	485
P13569	CFTR	S768	LQARRRQSVLNLM	Kinase 49:	DRAK1 (STK17A)	Q9UEE5	483
P13569	CFTR	S768	LQARRRQSVLNLM	Kinase 50:	CHK2 (CHEK2)	O96017	482
P01233	CGB	S116	QCALCRRSTTDCG	Kinase 1:	mTOR/FRAP	P42345	397
P01233	CGB	S116	QCALCRRSTTDCG	Kinase 2:	PKG1 (PRKG1)	Q13976	374
P01233	CGB	S116	QCALCRRSTTDCG	Kinase 3:	MSK1 (RPS6KA5)	O75582	371
P01233	CGB	S116	QCALCRRSTTDCG	Kinase 4:	PKG2 (PRKG2)	Q13237	357
P01233	CGB	S116	QCALCRRSTTDCG	Kinase 5:	PKCb (PRKCB1)	P05771	345
P01233	CGB	S116	QCALCRRSTTDCG	Kinase 6:	PKCa (PRKCA)	P17252	345
P01233	CGB	S116	QCALCRRSTTDCG	Kinase 7:	NDR2 (KIAA0965)	Q9Y2H1	341
P01233	CGB	S116	QCALCRRSTTDCG	Kinase 8:	PKCt (PRKCQ)	Q04759	339
P01233	CGB	S116	QCALCRRSTTDCG	Kinase 9:	p70S6Kb (RPS6KB2)	Q9UBS0	339
P01233	CGB	S116	QCALCRRSTTDCG	Kinase 10:	AKT1	P31749	336
P01233	CGB	S116	QCALCRRSTTDCG	Kinase 11:	AKT2	P31751	336
P01233	CGB	S116	QCALCRRSTTDCG	Kinase 12:	CAMK4	Q16566	335
P01233	CGB	S116	QCALCRRSTTDCG	Kinase 13:	NDR1 (NDR)	Q15208	334
P01233	CGB	S116	QCALCRRSTTDCG	Kinase 14:	PKACa (PRKACA)	P17612	333
P01233	CGB	S116	QCALCRRSTTDCG	Kinase 15:	PKACb PRKACB	P22694	333
P01233	CGB	S116	QCALCRRSTTDCG	Kinase 16:	PKCh (PRKCH)	P24723	332
P01233	CGB	S116	QCALCRRSTTDCG	Kinase 17:	PKCg (PRKCG)	P05129	330
P01233	CGB	S116	QCALCRRSTTDCG	Kinase 18:	PKCe (PRKCE)	Q02156	330
P01233	CGB	S116	QCALCRRSTTDCG	Kinase 19:	AKT3	Q9Y243	329
P01233	CGB	S116	QCALCRRSTTDCG	Kinase 20:	PSKH1 (HUMPSKB)	P11801	328
P01233	CGB	S116	QCALCRRSTTDCG	Kinase 21:	PRKX	P51817	327
P01233	CGB	S116	QCALCRRSTTDCG	Kinase 22:	PKACg (PRKACG)	P22612	327
P01233	CGB	S116	QCALCRRSTTDCG	Kinase 23:	SGK3 (SGKL)	Q96BR1	326
P01233	CGB	S116	QCALCRRSTTDCG	Kinase 24:	PKN1 (PRKCL1)	Q16512	324
P01233	CGB	S116	QCALCRRSTTDCG	Kinase 25:	PKN2 (PRKCL2)	Q16513	324
P01233	CGB	S116	QCALCRRSTTDCG	Kinase 26:	SGK2	Q9HBY8	323
P01233	CGB	S116	QCALCRRSTTDCG	Kinase 27:	SGK	O00141	323
P01233	CGB	S116	QCALCRRSTTDCG	Kinase 28:	MSK1 (RPS6KA5)	O75582	322
P01233	CGB	S116	QCALCRRSTTDCG	Kinase 29:	RSK3 (RPS6KA1)	Q15349	322
P01233	CGB	S116	QCALCRRSTTDCG	Kinase 30:	RSK1 (RPS6KA2)	Q15418	322
P01233	CGB	S116	QCALCRRSTTDCG	Kinase 31:	PKCd (PRKCD)	Q05655	321
P01233	CGB	S116	QCALCRRSTTDCG	Kinase 32:	Pim3 (AL549548)	P58750	319
P01233	CGB	S116	QCALCRRSTTDCG	Kinase 33:	RSK2 (RPS6KA3)	P51812	319
P01233	CGB	S116	QCALCRRSTTDCG	Kinase 34:	PIM1	P11309	318
P01233	CGB	S116	QCALCRRSTTDCG	Kinase 35:	AurC (STK13)	Q9UQB9	318
P01233	CGB	S116	QCALCRRSTTDCG	Kinase 36:	DCAMKL2 (BI035543)	Q8N568	318
P01233	CGB	S116	QCALCRRSTTDCG	Kinase 37:	AurB (STK12)	Q96GD4	317
P01233	CGB	S116	QCALCRRSTTDCG	Kinase 38:	RSK4 (RPS6KA6)	Q9UK32	316
P01233	CGB	S116	QCALCRRSTTDCG	Kinase 39:	p70S6K (RPS6KB1)	P23443	314
P01233	CGB	S116	QCALCRRSTTDCG	Kinase 40:	AurA (STK15)	O14965	314
P01233	CGB	S116	QCALCRRSTTDCG	Kinase 41:	PKCz (PRKCZ)	Q05513	313
P01233	CGB	S116	QCALCRRSTTDCG	Kinase 42:	PSKH2	Q96QS6	313
P01233	CGB	S116	QCALCRRSTTDCG	Kinase 43:	PKN3 (PKNBETA)	Q6P5Z2	312
P01233	CGB	S116	QCALCRRSTTDCG	Kinase 44:	PRKY	O43930	310
P01233	CGB	S116	QCALCRRSTTDCG	Kinase 45:	CHK2 (CHEK2)	O96017	310
P01233	CGB	S116	QCALCRRSTTDCG	Kinase 46:	PIM2	Q9P1W9	309
P01233	CGB	S116	QCALCRRSTTDCG	Kinase 47:	BRSK2 (AL538014)	Q8IWQ3	308
P01233	CGB	S116	QCALCRRSTTDCG	Kinase 48:	BRSK1 (KIAA1811)	Q8TDC3	308
P01233	CGB	S116	QCALCRRSTTDCG	Kinase 49:	YSK4 (FLJ23074)	Q56UN5	306
P01233	CGB	S116	QCALCRRSTTDCG	Kinase 50:	ROCK2	O75116	306
P01233	CGB	T117	QCALCRRSTTDCG	Kinase 1:	MSK1 (RPS6KA5)	O75582	364
P01233	CGB	T117	QCALCRRSTTDCG	Kinase 2:	CHK2 (CHEK2)	O96017	326
P01233	CGB	T117	QCALCRRSTTDCG	Kinase 3:	DCAMKL2 (BI035543)	Q8N568	322
P01233	CGB	T117	QCALCRRSTTDCG	Kinase 4:	CAMK4	Q16566	322
P01233	CGB	T117	QCALCRRSTTDCG	Kinase 5:	PIM1	P11309	320
P01233	CGB	T117	QCALCRRSTTDCG	Kinase 6:	Pim3 (AL549548)	P58750	317
P01233	CGB	T117	QCALCRRSTTDCG	Kinase 7:	MAPKAPK3	Q16644	314
P01233	CGB	T117	QCALCRRSTTDCG	Kinase 8:	MAPKAPK2	P49137	313
P01233	CGB	T117	QCALCRRSTTDCG	Kinase 9:	AKT2	P31751	311
P01233	CGB	T117	QCALCRRSTTDCG	Kinase 10:	CAMK2d	Q13557	309
P01233	CGB	T117	QCALCRRSTTDCG	Kinase 11:	CAMK2a	Q9UQM7	309
P01233	CGB	T117	QCALCRRSTTDCG	Kinase 12:	AKT1	P31749	307
P01233	CGB	T117	QCALCRRSTTDCG	Kinase 13:	CAMK2g	Q13555	306
P01233	CGB	T117	QCALCRRSTTDCG	Kinase 14:	CAMK2b	Q13554	306
P01233	CGB	T117	QCALCRRSTTDCG	Kinase 15:	PKCt (PRKCQ)	Q04759	301
P23528	CFL1	S23	DMKVRKSSTPEEV	Kinase 1:	PIM1	P11309	433
P23528	CFL1	S23	DMKVRKSSTPEEV	Kinase 2:	Pim3 (AL549548)	P58750	429
P23528	CFL1	S23	DMKVRKSSTPEEV	Kinase 3:	PIM2	Q9P1W9	409
P23528	CFL1	S23	DMKVRKSSTPEEV	Kinase 4:	PKCt (PRKCQ)	Q04759	379
P23528	CFL1	S23	DMKVRKSSTPEEV	Kinase 5:	PKCz (PRKCZ)	Q05513	373
P23528	CFL1	S23	DMKVRKSSTPEEV	Kinase 6:	PKCe (PRKCE)	Q02156	363
P23528	CFL1	S23	DMKVRKSSTPEEV	Kinase 7:	PKCb (PRKCB1)	P05771	362
P23528	CFL1	S23	DMKVRKSSTPEEV	Kinase 8:	DAPK3	O43293	362
P23528	CFL1	S23	DMKVRKSSTPEEV	Kinase 9:	MSK1 (RPS6KA5)	O75582	360
P23528	CFL1	S23	DMKVRKSSTPEEV	Kinase 10:	PKCh (PRKCH)	P24723	358
P23528	CFL1	S23	DMKVRKSSTPEEV	Kinase 11:	PKCd (PRKCD)	Q05655	356
P23528	CFL1	S23	DMKVRKSSTPEEV	Kinase 12:	RSKL1	B1APS8	354
P23528	CFL1	S23	DMKVRKSSTPEEV	Kinase 13:	PKCa (PRKCA)	P17252	353
P23528	CFL1	S23	DMKVRKSSTPEEV	Kinase 14:	NDR1 (NDR)	Q15208	352
P23528	CFL1	S23	DMKVRKSSTPEEV	Kinase 15:	AurA (STK15)	O14965	352
P23528	CFL1	S23	DMKVRKSSTPEEV	Kinase 16:	NDR2 (KIAA0965)	Q9Y2H1	348
P23528	CFL1	S23	DMKVRKSSTPEEV	Kinase 17:	VACAMKL (MGC8407)	Q8NCB2	348
P23528	CFL1	S23	DMKVRKSSTPEEV	Kinase 18:	PKG2 (PRKG2)	Q13237	347
P23528	CFL1	S23	DMKVRKSSTPEEV	Kinase 19:	YSK4 (FLJ23074)	Q56UN5	344
P23528	CFL1	S23	DMKVRKSSTPEEV	Kinase 20:	PKCg (PRKCG)	P05129	343
P23528	CFL1	S23	DMKVRKSSTPEEV	Kinase 21:	smMLCK (MYLK)	Q15746	343
P23528	CFL1	S23	DMKVRKSSTPEEV	Kinase 22:	NIK (MAP3K14)	Q99558	342
P23528	CFL1	S23	DMKVRKSSTPEEV	Kinase 23:	PKN3 (PKNBETA)	Q6P5Z2	340
P23528	CFL1	S23	DMKVRKSSTPEEV	Kinase 24:	DAPK1	P53355	337
P23528	CFL1	S23	DMKVRKSSTPEEV	Kinase 25:	DMPK2 (HSMDPKIN)	Q6DT37	333
P23528	CFL1	S23	DMKVRKSSTPEEV	Kinase 26:	caMLCK (MLCK)	Q32MK0	333
P23528	CFL1	S23	DMKVRKSSTPEEV	Kinase 27:	p70S6Kb (RPS6KB2)	Q9UBS0	333
P23528	CFL1	S23	DMKVRKSSTPEEV	Kinase 28:	DAPK2	Q9UIK4	332
P23528	CFL1	S23	DMKVRKSSTPEEV	Kinase 29:	PKG1 (PRKG1)	Q13976	332
P23528	CFL1	S23	DMKVRKSSTPEEV	Kinase 30:	CAMK4	Q16566	331
P23528	CFL1	S23	DMKVRKSSTPEEV	Kinase 31:	MSK1 (RPS6KA5)	O75582	330
P23528	CFL1	S23	DMKVRKSSTPEEV	Kinase 32:	MAPKAPK3	Q16644	330
P23528	CFL1	S23	DMKVRKSSTPEEV	Kinase 33:	PKN1 (PRKCL1)	Q16512	329
P23528	CFL1	S23	DMKVRKSSTPEEV	Kinase 34:	PKN2 (PRKCL2)	Q16513	329
P23528	CFL1	S23	DMKVRKSSTPEEV	Kinase 35:	CRIK (BF380737)	O14578	329
P23528	CFL1	S23	DMKVRKSSTPEEV	Kinase 36:	AurC (STK13)	Q9UQB9	329
P23528	CFL1	S23	DMKVRKSSTPEEV	Kinase 37:	ADCK3 (LOC56997)	Q8NI60	326
P23528	CFL1	S23	DMKVRKSSTPEEV	Kinase 38:	AurB (STK12)	Q96GD4	326
P23528	CFL1	S23	DMKVRKSSTPEEV	Kinase 39:	TRAD	O60229	325
P23528	CFL1	S23	DMKVRKSSTPEEV	Kinase 40:	BRSK2 (AL538014)	Q8IWQ3	325
P23528	CFL1	S23	DMKVRKSSTPEEV	Kinase 41:	BRSK1 (KIAA1811)	Q8TDC3	325
P23528	CFL1	S23	DMKVRKSSTPEEV	Kinase 42:	AMPKa1 (PRKAA1)	Q13131	325
P23528	CFL1	S23	DMKVRKSSTPEEV	Kinase 43:	CHK2 (CHEK2)	O96017	324
P23528	CFL1	S23	DMKVRKSSTPEEV	Kinase 44:	PKACg (PRKACG)	P22612	322
P23528	CFL1	S23	DMKVRKSSTPEEV	Kinase 45:	SGK2	Q9HBY8	322
P23528	CFL1	S23	DMKVRKSSTPEEV	Kinase 46:	CAMK2b	Q13554	322
P23528	CFL1	S23	DMKVRKSSTPEEV	Kinase 47:	CLK3	P49761	321
P23528	CFL1	S23	DMKVRKSSTPEEV	Kinase 48:	PSKH2	Q96QS6	321
P23528	CFL1	S23	DMKVRKSSTPEEV	Kinase 49:	DCAMKL2 (BI035543)	Q8N568	320
P23528	CFL1	S23	DMKVRKSSTPEEV	Kinase 50:	ROCK1	Q13464	319
P23528	CFL1	S24	DMKVRKSSTPEEV	Kinase 1:	Pim3 (AL549548)	P58750	435
P23528	CFL1	S24	DMKVRKSSTPEEV	Kinase 2:	PIM1	P11309	435
P23528	CFL1	S24	DMKVRKSSTPEEV	Kinase 3:	PKG1 (PRKG1)	Q13976	428
P23528	CFL1	S24	DMKVRKSSTPEEV	Kinase 4:	ANPa (NPR1)	P16066	426
P23528	CFL1	S24	DMKVRKSSTPEEV	Kinase 5:	MAPKAPK2	P49137	424
P23528	CFL1	S24	DMKVRKSSTPEEV	Kinase 6:	PIM2	Q9P1W9	422
P23528	CFL1	S24	DMKVRKSSTPEEV	Kinase 7:	MAPKAPK3	Q16644	421
P23528	CFL1	S24	DMKVRKSSTPEEV	Kinase 8:	PKG2 (PRKG2)	Q13237	401
P23528	CFL1	S24	DMKVRKSSTPEEV	Kinase 9:	PRKX	P51817	389
P23528	CFL1	S24	DMKVRKSSTPEEV	Kinase 10:	VACAMKL (MGC8407)	Q8NCB2	389
P23528	CFL1	S24	DMKVRKSSTPEEV	Kinase 11:	RSK1 (RPS6KA2)	Q15418	389
P23528	CFL1	S24	DMKVRKSSTPEEV	Kinase 12:	DCAMKL2 (BI035543)	Q8N568	389
P23528	CFL1	S24	DMKVRKSSTPEEV	Kinase 13:	MSK1 (RPS6KA5)	O75582	388
P23528	CFL1	S24	DMKVRKSSTPEEV	Kinase 14:	PKACa (PRKACA)	P17612	386
P23528	CFL1	S24	DMKVRKSSTPEEV	Kinase 15:	PKACb PRKACB	P22694	386
P23528	CFL1	S24	DMKVRKSSTPEEV	Kinase 16:	p70S6Kb (RPS6KB2)	Q9UBS0	386
P23528	CFL1	S24	DMKVRKSSTPEEV	Kinase 17:	RSK4 (RPS6KA6)	Q9UK32	384
P23528	CFL1	S24	DMKVRKSSTPEEV	Kinase 18:	RSK2 (RPS6KA3)	P51812	384
P23528	CFL1	S24	DMKVRKSSTPEEV	Kinase 19:	SGK3 (SGKL)	Q96BR1	382
P23528	CFL1	S24	DMKVRKSSTPEEV	Kinase 20:	RSK3 (RPS6KA1)	Q15349	382
P23528	CFL1	S24	DMKVRKSSTPEEV	Kinase 21:	BRSK2 (AL538014)	Q8IWQ3	378
P23528	CFL1	S24	DMKVRKSSTPEEV	Kinase 22:	BRSK1 (KIAA1811)	Q8TDC3	378
P23528	CFL1	S24	DMKVRKSSTPEEV	Kinase 23:	SGK2	Q9HBY8	377
P23528	CFL1	S24	DMKVRKSSTPEEV	Kinase 24:	SGK	O00141	377
P23528	CFL1	S24	DMKVRKSSTPEEV	Kinase 25:	PSKH1 (HUMPSKB)	P11801	377
P23528	CFL1	S24	DMKVRKSSTPEEV	Kinase 26:	RAF1	P04049	377
P23528	CFL1	S24	DMKVRKSSTPEEV	Kinase 27:	PSKH2	Q96QS6	375
P23528	CFL1	S24	DMKVRKSSTPEEV	Kinase 28:	PRKY	O43930	375
P23528	CFL1	S24	DMKVRKSSTPEEV	Kinase 29:	YSK4 (FLJ23074)	Q56UN5	374
P23528	CFL1	S24	DMKVRKSSTPEEV	Kinase 30:	AKT1	P31749	373
P23528	CFL1	S24	DMKVRKSSTPEEV	Kinase 31:	AKT2	P31751	373
P23528	CFL1	S24	DMKVRKSSTPEEV	Kinase 32:	PKN1 (PRKCL1)	Q16512	372
P23528	CFL1	S24	DMKVRKSSTPEEV	Kinase 33:	PKN2 (PRKCL2)	Q16513	372
P23528	CFL1	S24	DMKVRKSSTPEEV	Kinase 34:	PKCb (PRKCB1)	P05771	371
P23528	CFL1	S24	DMKVRKSSTPEEV	Kinase 35:	PKCt (PRKCQ)	Q04759	371
P23528	CFL1	S24	DMKVRKSSTPEEV	Kinase 36:	p70S6K (RPS6KB1)	P23443	370
P23528	CFL1	S24	DMKVRKSSTPEEV	Kinase 37:	PKCa (PRKCA)	P17252	369
P23528	CFL1	S24	DMKVRKSSTPEEV	Kinase 38:	DCAMKL3 (KIAA1765)	Q9C098	367
P23528	CFL1	S24	DMKVRKSSTPEEV	Kinase 39:	AMPKa2 (PRKAA2)	P54646	367
P23528	CFL1	S24	DMKVRKSSTPEEV	Kinase 40:	AMPKa1 (PRKAA1)	Q13131	367
P23528	CFL1	S24	DMKVRKSSTPEEV	Kinase 41:	CAMK2b	Q13554	366
P23528	CFL1	S24	DMKVRKSSTPEEV	Kinase 42:	CAMK2g	Q13555	366
P23528	CFL1	S24	DMKVRKSSTPEEV	Kinase 43:	CAMK2d	Q13557	366
P23528	CFL1	S24	DMKVRKSSTPEEV	Kinase 44:	CAMK2a	Q9UQM7	366
P23528	CFL1	S24	DMKVRKSSTPEEV	Kinase 45:	AKT3	Q9Y243	365
P23528	CFL1	S24	DMKVRKSSTPEEV	Kinase 46:	PKACg (PRKACG)	P22612	364
P23528	CFL1	S24	DMKVRKSSTPEEV	Kinase 47:	HRI	Q9BQI3	364
P23528	CFL1	S24	DMKVRKSSTPEEV	Kinase 48:	ARAF	P10398	364
P23528	CFL1	S24	DMKVRKSSTPEEV	Kinase 49:	MARK4	Q96L34	361
P23528	CFL1	S24	DMKVRKSSTPEEV	Kinase 50:	PKCd (PRKCD)	Q05655	361
P16220	CREB1	S129	EILSRRPSYRKIL	Kinase 1:	PIM1	P11309	520
P16220	CREB1	S129	EILSRRPSYRKIL	Kinase 2:	Pim3 (AL549548)	P58750	495
P16220	CREB1	S129	EILSRRPSYRKIL	Kinase 3:	PKCb (PRKCB1)	P05771	470
P16220	CREB1	S129	EILSRRPSYRKIL	Kinase 4:	PKCt (PRKCQ)	Q04759	468
P16220	CREB1	S129	EILSRRPSYRKIL	Kinase 5:	PKCa (PRKCA)	P17252	468
P16220	CREB1	S129	EILSRRPSYRKIL	Kinase 6:	PKCd (PRKCD)	Q05655	465
P16220	CREB1	S129	EILSRRPSYRKIL	Kinase 7:	PKCg (PRKCG)	P05129	461
P16220	CREB1	S129	EILSRRPSYRKIL	Kinase 8:	PIM2	Q9P1W9	456
P16220	CREB1	S129	EILSRRPSYRKIL	Kinase 9:	PKCe (PRKCE)	Q02156	447
P16220	CREB1	S129	EILSRRPSYRKIL	Kinase 10:	AKT2	P31751	436
P16220	CREB1	S129	EILSRRPSYRKIL	Kinase 11:	PKN1 (PRKCL1)	Q16512	435
P16220	CREB1	S129	EILSRRPSYRKIL	Kinase 12:	PKN2 (PRKCL2)	Q16513	435
P16220	CREB1	S129	EILSRRPSYRKIL	Kinase 13:	MAPKAPK2	P49137	434
P16220	CREB1	S129	EILSRRPSYRKIL	Kinase 14:	MAPKAPK3	Q16644	434
P16220	CREB1	S129	EILSRRPSYRKIL	Kinase 15:	AKT1	P31749	434
P16220	CREB1	S129	EILSRRPSYRKIL	Kinase 16:	PKCh (PRKCH)	P24723	432
P16220	CREB1	S129	EILSRRPSYRKIL	Kinase 17:	AKT3	Q9Y243	422
P16220	CREB1	S129	EILSRRPSYRKIL	Kinase 18:	PKCi (PRKCI)	P41743	417
P16220	CREB1	S129	EILSRRPSYRKIL	Kinase 19:	SGK	O00141	415
P16220	CREB1	S129	EILSRRPSYRKIL	Kinase 20:	SGK2	Q9HBY8	414
P16220	CREB1	S129	EILSRRPSYRKIL	Kinase 21:	PRKY	O43930	412
P16220	CREB1	S129	EILSRRPSYRKIL	Kinase 22:	PRKX	P51817	411
P16220	CREB1	S129	EILSRRPSYRKIL	Kinase 23:	PKACg (PRKACG)	P22612	407
P16220	CREB1	S129	EILSRRPSYRKIL	Kinase 24:	p70S6K (RPS6KB1)	P23443	405
P16220	CREB1	S129	EILSRRPSYRKIL	Kinase 25:	DAPK2	Q9UIK4	404
P16220	CREB1	S129	EILSRRPSYRKIL	Kinase 26:	PKACa (PRKACA)	P17612	402
P16220	CREB1	S129	EILSRRPSYRKIL	Kinase 27:	PKACb PRKACB	P22694	402
P16220	CREB1	S129	EILSRRPSYRKIL	Kinase 28:	SGK3 (SGKL)	Q96BR1	398
P16220	CREB1	S129	EILSRRPSYRKIL	Kinase 29:	MSK2 (RPS6KA4)	O75676	394
P16220	CREB1	S129	EILSRRPSYRKIL	Kinase 30:	PKN3 (PKNBETA)	Q6P5Z2	394
P16220	CREB1	S129	EILSRRPSYRKIL	Kinase 31:	NDR2 (KIAA0965)	Q9Y2H1	390
P16220	CREB1	S129	EILSRRPSYRKIL	Kinase 32:	RSK3 (RPS6KA1)	Q15349	389
P16220	CREB1	S129	EILSRRPSYRKIL	Kinase 33:	p70S6Kb (RPS6KB2)	Q9UBS0	387
P16220	CREB1	S129	EILSRRPSYRKIL	Kinase 34:	MSK1 (RPS6KA5)	O75582	387
P16220	CREB1	S129	EILSRRPSYRKIL	Kinase 35:	skMLCK (MYLK2)	Q9H1R3	385
P16220	CREB1	S129	EILSRRPSYRKIL	Kinase 36:	SgK307	Q8IWB6	385
P16220	CREB1	S129	EILSRRPSYRKIL	Kinase 37:	CAMK2d	Q13557	384
P16220	CREB1	S129	EILSRRPSYRKIL	Kinase 38:	CAMK2a	Q9UQM7	384
P16220	CREB1	S129	EILSRRPSYRKIL	Kinase 39:	MSK1 (RPS6KA5)	O75582	383
P16220	CREB1	S129	EILSRRPSYRKIL	Kinase 40:	CAMK2g	Q13555	383
P16220	CREB1	S129	EILSRRPSYRKIL	Kinase 41:	RSK1 (RPS6KA2)	Q15418	383
P16220	CREB1	S129	EILSRRPSYRKIL	Kinase 42:	RSK2 (RPS6KA3)	P51812	382
P16220	CREB1	S129	EILSRRPSYRKIL	Kinase 43:	ROCK2	O75116	380
P16220	CREB1	S129	EILSRRPSYRKIL	Kinase 44:	RSK4 (RPS6KA6)	Q9UK32	380
P16220	CREB1	S129	EILSRRPSYRKIL	Kinase 45:	NDR1 (NDR)	Q15208	379
P16220	CREB1	S129	EILSRRPSYRKIL	Kinase 46:	CAMK2b	Q13554	378
P16220	CREB1	S129	EILSRRPSYRKIL	Kinase 47:	PSKH1 (HUMPSKB)	P11801	377
P16220	CREB1	S129	EILSRRPSYRKIL	Kinase 48:	PKCz (PRKCZ)	Q05513	376
P16220	CREB1	S129	EILSRRPSYRKIL	Kinase 49:	SgK085 (LOC134927)	Q86YV6	375
P16220	CREB1	S129	EILSRRPSYRKIL	Kinase 50:	smMLCK (MYLK)	Q15746	374
P16220	CREB1	S133	EILSRRPSYRKIL	Kinase 1:	MSK1 (RPS6KA5)	O75582	808
P16220	CREB1	S133	EILSRRPSYRKIL	Kinase 2:	CAMK4	Q16566	768
P16220	CREB1	S133	EILSRRPSYRKIL	Kinase 3:	CHK2 (CHEK2)	O96017	693
P16220	CREB1	S133	EILSRRPSYRKIL	Kinase 4:	PKCe (PRKCE)	Q02156	671
P16220	CREB1	S133	EILSRRPSYRKIL	Kinase 5:	PKCd (PRKCD)	Q05655	667
P16220	CREB1	S133	EILSRRPSYRKIL	Kinase 6:	PKCa (PRKCA)	P17252	657
P16220	CREB1	S133	EILSRRPSYRKIL	Kinase 7:	PKCh (PRKCH)	P24723	653
P16220	CREB1	S133	EILSRRPSYRKIL	Kinase 8:	PKCg (PRKCG)	P05129	648
P16220	CREB1	S133	EILSRRPSYRKIL	Kinase 9:	PRKX	P51817	646
P16220	CREB1	S133	EILSRRPSYRKIL	Kinase 10:	SGK	O00141	645
P16220	CREB1	S133	EILSRRPSYRKIL	Kinase 11:	SGK3 (SGKL)	Q96BR1	645
P16220	CREB1	S133	EILSRRPSYRKIL	Kinase 12:	SGK2	Q9HBY8	644
P16220	CREB1	S133	EILSRRPSYRKIL	Kinase 13:	PKCb (PRKCB1)	P05771	644
P16220	CREB1	S133	EILSRRPSYRKIL	Kinase 14:	MAPKAPK2	P49137	644
P16220	CREB1	S133	EILSRRPSYRKIL	Kinase 15:	MAPKAPK3	Q16644	642
P16220	CREB1	S133	EILSRRPSYRKIL	Kinase 16:	PKCz (PRKCZ)	Q05513	635
P16220	CREB1	S133	EILSRRPSYRKIL	Kinase 17:	RSK3 (RPS6KA1)	Q15349	633
P16220	CREB1	S133	EILSRRPSYRKIL	Kinase 18:	PKCt (PRKCQ)	Q04759	628
P16220	CREB1	S133	EILSRRPSYRKIL	Kinase 19:	RSK2 (RPS6KA3)	P51812	628
P16220	CREB1	S133	EILSRRPSYRKIL	Kinase 20:	RSK1 (RPS6KA2)	Q15418	628
P16220	CREB1	S133	EILSRRPSYRKIL	Kinase 21:	NDR2 (KIAA0965)	Q9Y2H1	624
P16220	CREB1	S133	EILSRRPSYRKIL	Kinase 22:	p70S6Kb (RPS6KB2)	Q9UBS0	620
P16220	CREB1	S133	EILSRRPSYRKIL	Kinase 23:	MSK1 (RPS6KA5)	O75582	619
P16220	CREB1	S133	EILSRRPSYRKIL	Kinase 24:	PKACa (PRKACA)	P17612	619
P16220	CREB1	S133	EILSRRPSYRKIL	Kinase 25:	PKACb PRKACB	P22694	619
P16220	CREB1	S133	EILSRRPSYRKIL	Kinase 26:	RSK4 (RPS6KA6)	Q9UK32	617
P16220	CREB1	S133	EILSRRPSYRKIL	Kinase 27:	DCAMKL2 (BI035543)	Q8N568	617
P16220	CREB1	S133	EILSRRPSYRKIL	Kinase 28:	ANPa (NPR1)	P16066	616
P16220	CREB1	S133	EILSRRPSYRKIL	Kinase 29:	DCAMKL3 (KIAA1765)	Q9C098	615
P16220	CREB1	S133	EILSRRPSYRKIL	Kinase 30:	PSKH1 (HUMPSKB)	P11801	605
P16220	CREB1	S133	EILSRRPSYRKIL	Kinase 31:	PRKY	O43930	604
P16220	CREB1	S133	EILSRRPSYRKIL	Kinase 32:	PIM1	P11309	602
P16220	CREB1	S133	EILSRRPSYRKIL	Kinase 33:	AKT3	Q9Y243	601
P16220	CREB1	S133	EILSRRPSYRKIL	Kinase 34:	NDR1 (NDR)	Q15208	601
P16220	CREB1	S133	EILSRRPSYRKIL	Kinase 35:	BRSK2 (AL538014)	Q8IWQ3	600
P16220	CREB1	S133	EILSRRPSYRKIL	Kinase 36:	BRSK1 (KIAA1811)	Q8TDC3	600
P16220	CREB1	S133	EILSRRPSYRKIL	Kinase 37:	AKT2	P31751	600
P16220	CREB1	S133	EILSRRPSYRKIL	Kinase 38:	AKT1	P31749	598
P16220	CREB1	S133	EILSRRPSYRKIL	Kinase 39:	PKACg (PRKACG)	P22612	598
P16220	CREB1	S133	EILSRRPSYRKIL	Kinase 40:	Pim3 (AL549548)	P58750	595
P16220	CREB1	S133	EILSRRPSYRKIL	Kinase 41:	skMLCK (MYLK2)	Q9H1R3	595
P16220	CREB1	S133	EILSRRPSYRKIL	Kinase 42:	PKCi (PRKCI)	P41743	594
P16220	CREB1	S133	EILSRRPSYRKIL	Kinase 43:	PKG1 (PRKG1)	Q13976	591
P16220	CREB1	S133	EILSRRPSYRKIL	Kinase 44:	p70S6K (RPS6KB1)	P23443	591
P16220	CREB1	S133	EILSRRPSYRKIL	Kinase 45:	VACAMKL (MGC8407)	Q8NCB2	589
P16220	CREB1	S133	EILSRRPSYRKIL	Kinase 46:	PSKH2	Q96QS6	585
P16220	CREB1	S133	EILSRRPSYRKIL	Kinase 47:	PKN1 (PRKCL1)	Q16512	584
P16220	CREB1	S133	EILSRRPSYRKIL	Kinase 48:	PKN2 (PRKCL2)	Q16513	584
P16220	CREB1	S133	EILSRRPSYRKIL	Kinase 49:	MSK2 (RPS6KA4)	O75676	583
P16220	CREB1	S133	EILSRRPSYRKIL	Kinase 50:	DRAK1 (STK17A)	Q9UEE5	582
P07333	CSF1R	S713	NIHLEKKYVRRDS	Kinase 1:	PIM1	P11309	622
P07333	CSF1R	S713	NIHLEKKYVRRDS	Kinase 2:	PKG2 (PRKG2)	Q13237	604
P07333	CSF1R	S713	NIHLEKKYVRRDS	Kinase 3:	PRKX	P51817	604
P07333	CSF1R	S713	NIHLEKKYVRRDS	Kinase 4:	p70S6Kb (RPS6KB2)	Q9UBS0	597
P07333	CSF1R	S713	NIHLEKKYVRRDS	Kinase 5:	Pim3 (AL549548)	P58750	592
P07333	CSF1R	S713	NIHLEKKYVRRDS	Kinase 6:	PKG1 (PRKG1)	Q13976	586
P07333	CSF1R	S713	NIHLEKKYVRRDS	Kinase 7:	PKACa (PRKACA)	P17612	583
P07333	CSF1R	S713	NIHLEKKYVRRDS	Kinase 8:	PKACb PRKACB	P22694	583
P07333	CSF1R	S713	NIHLEKKYVRRDS	Kinase 9:	PSKH1 (HUMPSKB)	P11801	581
P07333	CSF1R	S713	NIHLEKKYVRRDS	Kinase 10:	PRKY	O43930	578
P07333	CSF1R	S713	NIHLEKKYVRRDS	Kinase 11:	p70S6K (RPS6KB1)	P23443	575
P07333	CSF1R	S713	NIHLEKKYVRRDS	Kinase 12:	SGK3 (SGKL)	Q96BR1	572
P07333	CSF1R	S713	NIHLEKKYVRRDS	Kinase 13:	SGK2	Q9HBY8	568
P07333	CSF1R	S713	NIHLEKKYVRRDS	Kinase 14:	MSK1 (RPS6KA5)	O75582	567
P07333	CSF1R	S713	NIHLEKKYVRRDS	Kinase 15:	RSK3 (RPS6KA1)	Q15349	565
P07333	CSF1R	S713	NIHLEKKYVRRDS	Kinase 16:	SGK	O00141	564
P07333	CSF1R	S713	NIHLEKKYVRRDS	Kinase 17:	AKT2	P31751	556
P07333	CSF1R	S713	NIHLEKKYVRRDS	Kinase 18:	AKT1	P31749	555
P07333	CSF1R	S713	NIHLEKKYVRRDS	Kinase 19:	RSK2 (RPS6KA3)	P51812	555
P07333	CSF1R	S713	NIHLEKKYVRRDS	Kinase 20:	RSK1 (RPS6KA2)	Q15418	554
P07333	CSF1R	S713	NIHLEKKYVRRDS	Kinase 21:	AKT3	Q9Y243	553
P07333	CSF1R	S713	NIHLEKKYVRRDS	Kinase 22:	RSK4 (RPS6KA6)	Q9UK32	551
P07333	CSF1R	S713	NIHLEKKYVRRDS	Kinase 23:	PKACg (PRKACG)	P22612	546
P07333	CSF1R	S713	NIHLEKKYVRRDS	Kinase 24:	MAPKAPK3	Q16644	544
P07333	CSF1R	S713	NIHLEKKYVRRDS	Kinase 25:	DRAK1 (STK17A)	Q9UEE5	544
P07333	CSF1R	S713	NIHLEKKYVRRDS	Kinase 26:	DAPK2	Q9UIK4	543
P07333	CSF1R	S713	NIHLEKKYVRRDS	Kinase 27:	PIM2	Q9P1W9	538
P07333	CSF1R	S713	NIHLEKKYVRRDS	Kinase 28:	PKCb (PRKCB1)	P05771	536
P07333	CSF1R	S713	NIHLEKKYVRRDS	Kinase 29:	MSK2 (RPS6KA4)	O75676	536
P07333	CSF1R	S713	NIHLEKKYVRRDS	Kinase 30:	MAPKAPK2	P49137	535
P07333	CSF1R	S713	NIHLEKKYVRRDS	Kinase 31:	DRAK2 (STK17B)	O94768	534
P07333	CSF1R	S713	NIHLEKKYVRRDS	Kinase 32:	PKCa (PRKCA)	P17252	532
P07333	CSF1R	S713	NIHLEKKYVRRDS	Kinase 33:	PKCe (PRKCE)	Q02156	531
P07333	CSF1R	S713	NIHLEKKYVRRDS	Kinase 34:	PKCh (PRKCH)	P24723	524
P07333	CSF1R	S713	NIHLEKKYVRRDS	Kinase 35:	CAMK2g	Q13555	524
P07333	CSF1R	S713	NIHLEKKYVRRDS	Kinase 36:	CAMK2d	Q13557	524
P07333	CSF1R	S713	NIHLEKKYVRRDS	Kinase 37:	CAMK2a	Q9UQM7	524
P07333	CSF1R	S713	NIHLEKKYVRRDS	Kinase 38:	caMLCK (MLCK)	Q32MK0	524
P07333	CSF1R	S713	NIHLEKKYVRRDS	Kinase 39:	PKCd (PRKCD)	Q05655	524
P07333	CSF1R	S713	NIHLEKKYVRRDS	Kinase 40:	CAMK2b	Q13554	523
P07333	CSF1R	S713	NIHLEKKYVRRDS	Kinase 41:	PKCg (PRKCG)	P05129	522
P07333	CSF1R	S713	NIHLEKKYVRRDS	Kinase 42:	PKCt (PRKCQ)	Q04759	520
P07333	CSF1R	S713	NIHLEKKYVRRDS	Kinase 43:	PSKH2	Q96QS6	514
P07333	CSF1R	S713	NIHLEKKYVRRDS	Kinase 44:	DAPK3	O43293	514
P07333	CSF1R	S713	NIHLEKKYVRRDS	Kinase 45:	NDR1 (NDR)	Q15208	514
P07333	CSF1R	S713	NIHLEKKYVRRDS	Kinase 46:	PKN3 (PKNBETA)	Q6P5Z2	512
P07333	CSF1R	S713	NIHLEKKYVRRDS	Kinase 47:	NDR2 (KIAA0965)	Q9Y2H1	508
P07333	CSF1R	S713	NIHLEKKYVRRDS	Kinase 48:	skMLCK (MYLK2)	Q9H1R3	507
P07333	CSF1R	S713	NIHLEKKYVRRDS	Kinase 49:	CAMK4	Q16566	506
P07333	CSF1R	S713	NIHLEKKYVRRDS	Kinase 50:	MSK1 (RPS6KA5)	O75582	504
P68400	CSNK2A1	S356	ISSVPTPSPLGPL	Kinase 1:	ERK2 (MAPK1)	P28482	317
P68400	CSNK2A1	S356	ISSVPTPSPLGPL	Kinase 2:	GSK3A	P49840	317
P68400	CSNK2A1	S356	ISSVPTPSPLGPL	Kinase 3:	GSK3B	P49841	311
P68400	CSNK2A1	S357	ISSVPTPSPLGPL	Kinase 1:	ERK1	P27361	348
P68400	CSNK2A1	S357	ISSVPTPSPLGPL	Kinase 2:	SgK307	Q8IWB6	345
P68400	CSNK2A1	S357	ISSVPTPSPLGPL	Kinase 3:	TBK1	Q9UHD2	338
P68400	CSNK2A1	S357	ISSVPTPSPLGPL	Kinase 4:	ERK2 (MAPK1)	P28482	336
P68400	CSNK2A1	S357	ISSVPTPSPLGPL	Kinase 5:	GSK3A	P49840	327
P68400	CSNK2A1	S357	ISSVPTPSPLGPL	Kinase 6:	p38b MAPK (MAPK11)	Q15759	325
P68400	CSNK2A1	S357	ISSVPTPSPLGPL	Kinase 7:	VRK1	Q99986	325
P68400	CSNK2A1	S357	ISSVPTPSPLGPL	Kinase 8:	RAF1	P04049	320
P68400	CSNK2A1	S357	ISSVPTPSPLGPL	Kinase 9:	JNK2 (MAPK9)	P45984	320
P68400	CSNK2A1	S357	ISSVPTPSPLGPL	Kinase 10:	BRAF	P15056	320
P68400	CSNK2A1	S357	ISSVPTPSPLGPL	Kinase 11:	GSK3B	P49841	318
P68400	CSNK2A1	S357	ISSVPTPSPLGPL	Kinase 12:	ARAF	P10398	316
P68400	CSNK2A1	S357	ISSVPTPSPLGPL	Kinase 13:	MOK (RAGE)	Q9UQ07	315
P68400	CSNK2A1	S357	ISSVPTPSPLGPL	Kinase 14:	ANPa (NPR1)	P16066	314
P68400	CSNK2A1	S357	ISSVPTPSPLGPL	Kinase 15:	ZC4	Q7Z2Y5	313
P68400	CSNK2A1	S357	ISSVPTPSPLGPL	Kinase 16:	CDK2	P24941	312
P68400	CSNK2A1	S357	ISSVPTPSPLGPL	Kinase 17:	ANPb (NPR2)	P20594	312
P68400	CSNK2A1	S357	ISSVPTPSPLGPL	Kinase 18:	Wnk1 (PRKWNK1)	Q9H4A3	310
P68400	CSNK2A1	S357	ISSVPTPSPLGPL	Kinase 19:	CDKL3	Q8IVW4	309
P68400	CSNK2A1	S357	ISSVPTPSPLGPL	Kinase 20:	CDK1 (CDC2)	P06493	309
P68400	CSNK2A1	S357	ISSVPTPSPLGPL	Kinase 21:	DMPK1 (DMPK)	Q09013	308
P68400	CSNK2A1	S357	ISSVPTPSPLGPL	Kinase 22:	MLKL	Q8NB16	308
P68400	CSNK2A1	S357	ISSVPTPSPLGPL	Kinase 23:	NLK	Q9UBE8	308
P68400	CSNK2A1	S357	ISSVPTPSPLGPL	Kinase 24:	SGK3 (SGKL)	Q96BR1	308
P68400	CSNK2A1	S357	ISSVPTPSPLGPL	Kinase 25:	RHOK (Grk1)	Q15835	308
P68400	CSNK2A1	S357	ISSVPTPSPLGPL	Kinase 26:	SgK494 (AK057735)	Q96LW2	307
P68400	CSNK2A1	S357	ISSVPTPSPLGPL	Kinase 27:	IKKb (IKBKINASE)	O14920	307
P68400	CSNK2A1	S357	ISSVPTPSPLGPL	Kinase 28:	JNK1 (MAPK8)	P45983	306
P68400	CSNK2A1	S357	ISSVPTPSPLGPL	Kinase 29:	JNK3 (MAPK10)	P53779	306
P68400	CSNK2A1	S357	ISSVPTPSPLGPL	Kinase 30:	ERK5 (MAPK7)	Q13164	306
P68400	CSNK2A1	S357	ISSVPTPSPLGPL	Kinase 31:	AurA (STK15)	O14965	306
P68400	CSNK2A1	S357	ISSVPTPSPLGPL	Kinase 32:	p38a MAPK (MAPK14)	Q16539	306
P68400	CSNK2A1	S357	ISSVPTPSPLGPL	Kinase 33:	LOK (STK10)	O94804	305
P68400	CSNK2A1	S357	ISSVPTPSPLGPL	Kinase 34:	BUB1	O43683	304
P68400	CSNK2A1	S357	ISSVPTPSPLGPL	Kinase 35:	p38g MAPK (MAPK12)	P53778	304
P68400	CSNK2A1	S357	ISSVPTPSPLGPL	Kinase 36:	Trb3 (LOC57761)	Q96RU7	304
P68400	CSNK2A1	S357	ISSVPTPSPLGPL	Kinase 37:	SGK	O00141	304
P68400	CSNK2A1	S357	ISSVPTPSPLGPL	Kinase 38:	IRAK2	O43187	304
P68400	CSNK2A1	S357	ISSVPTPSPLGPL	Kinase 39:	CDKL1	Q00532	303
P68400	CSNK2A1	S357	ISSVPTPSPLGPL	Kinase 40:	ZC2 (TNIK)	Q9UKE5	303
P68400	CSNK2A1	S357	ISSVPTPSPLGPL	Kinase 41:	MEKK2 (MAP3K2)	Q9Y2U5	303
P68400	CSNK2A1	S357	ISSVPTPSPLGPL	Kinase 42:	SPEG (KIAA1297)	Q15772	303
P68400	CSNK2A1	S357	ISSVPTPSPLGPL	Kinase 43:	PLK3 (CNK)	Q9H4B4	301
P68400	CSNK2A1	S357	ISSVPTPSPLGPL	Kinase 44:	SGK2	Q9HBY8	301
P68400	CSNK2A1	T360	ISSVPTPSPLGPL	Kinase 1:	ERK1	P27361	384
P68400	CSNK2A1	T360	ISSVPTPSPLGPL	Kinase 2:	CDK2	P24941	380
P68400	CSNK2A1	T360	ISSVPTPSPLGPL	Kinase 3:	JNK1 (MAPK8)	P45983	379
P68400	CSNK2A1	T360	ISSVPTPSPLGPL	Kinase 4:	JNK3 (MAPK10)	P53779	379
P68400	CSNK2A1	T360	ISSVPTPSPLGPL	Kinase 5:	ERK2 (MAPK1)	P28482	371
P68400	CSNK2A1	T360	ISSVPTPSPLGPL	Kinase 6:	JNK2 (MAPK9)	P45984	366
P68400	CSNK2A1	T360	ISSVPTPSPLGPL	Kinase 7:	p38g MAPK (MAPK12)	P53778	363
P68400	CSNK2A1	T360	ISSVPTPSPLGPL	Kinase 8:	ERK5 (MAPK7)	Q13164	353
P68400	CSNK2A1	T360	ISSVPTPSPLGPL	Kinase 9:	CDK1 (CDC2)	P06493	338
P68400	CSNK2A1	T360	ISSVPTPSPLGPL	Kinase 10:	mTOR/FRAP	P42345	337
P68400	CSNK2A1	T360	ISSVPTPSPLGPL	Kinase 11:	p38a MAPK (MAPK14)	Q16539	332
P68400	CSNK2A1	T360	ISSVPTPSPLGPL	Kinase 12:	p38d MAPK (MAPK13)	O15264	330
P68400	CSNK2A1	T360	ISSVPTPSPLGPL	Kinase 13:	p38b MAPK (MAPK11)	Q15759	324
P68400	CSNK2A1	T360	ISSVPTPSPLGPL	Kinase 14:	CDKL5 (STK9)	O76039	319
P68400	CSNK2A1	T360	ISSVPTPSPLGPL	Kinase 15:	CDK3	Q00526	318
P68400	CSNK2A1	S362	ISSVPTPSPLGPL	Kinase 1:	ERK1	P27361	564
P68400	CSNK2A1	S362	ISSVPTPSPLGPL	Kinase 2:	ERK2 (MAPK1)	P28482	547
P68400	CSNK2A1	S362	ISSVPTPSPLGPL	Kinase 3:	JNK1 (MAPK8)	P45983	537
P68400	CSNK2A1	S362	ISSVPTPSPLGPL	Kinase 4:	JNK3 (MAPK10)	P53779	537
P68400	CSNK2A1	S362	ISSVPTPSPLGPL	Kinase 5:	CDK2	P24941	514
P68400	CSNK2A1	S362	ISSVPTPSPLGPL	Kinase 6:	CDK1 (CDC2)	P06493	506
P68400	CSNK2A1	S362	ISSVPTPSPLGPL	Kinase 7:	JNK2 (MAPK9)	P45984	502
P68400	CSNK2A1	S362	ISSVPTPSPLGPL	Kinase 8:	p38a MAPK (MAPK14)	Q16539	499
P68400	CSNK2A1	S362	ISSVPTPSPLGPL	Kinase 9:	ERK5 (MAPK7)	Q13164	496
P68400	CSNK2A1	S362	ISSVPTPSPLGPL	Kinase 10:	CDK3	Q00526	494
P68400	CSNK2A1	S362	ISSVPTPSPLGPL	Kinase 11:	CDK10	Q15131	494
P68400	CSNK2A1	S362	ISSVPTPSPLGPL	Kinase 12:	p38g MAPK (MAPK12)	P53778	481
P68400	CSNK2A1	S362	ISSVPTPSPLGPL	Kinase 13:	p38d MAPK (MAPK13)	O15264	474
P68400	CSNK2A1	S362	ISSVPTPSPLGPL	Kinase 14:	CDK7	P50613	474
P68400	CSNK2A1	S362	ISSVPTPSPLGPL	Kinase 15:	MAK	P20794	472
P68400	CSNK2A1	S362	ISSVPTPSPLGPL	Kinase 16:	PFTAIRE2 (ALS2CR7)	Q96Q40	471
P68400	CSNK2A1	S362	ISSVPTPSPLGPL	Kinase 17:	CDKL5 (STK9)	O76039	470
P68400	CSNK2A1	S362	ISSVPTPSPLGPL	Kinase 18:	CDK4	P11802	468
P68400	CSNK2A1	S362	ISSVPTPSPLGPL	Kinase 19:	CDK5	Q00535	467
P68400	CSNK2A1	S362	ISSVPTPSPLGPL	Kinase 20:	CDKL1	Q00532	465
P68400	CSNK2A1	S362	ISSVPTPSPLGPL	Kinase 21:	ICK	Q9UPZ9	463
P68400	CSNK2A1	S362	ISSVPTPSPLGPL	Kinase 22:	p38b MAPK (MAPK11)	Q15759	462
P68400	CSNK2A1	S362	ISSVPTPSPLGPL	Kinase 23:	ERK7 (BI916334)	Q8TD08	457
P68400	CSNK2A1	S362	ISSVPTPSPLGPL	Kinase 24:	CDKL4 (AA626859)	Q5MAI5	457
P68400	CSNK2A1	S362	ISSVPTPSPLGPL	Kinase 25:	CDKL2	Q92772	447
P68400	CSNK2A1	S362	ISSVPTPSPLGPL	Kinase 26:	CDKL3	Q8IVW4	433
P68400	CSNK2A1	S362	ISSVPTPSPLGPL	Kinase 27:	PFTAIRE1 (PFTK1)	O94921	429
P68400	CSNK2A1	S362	ISSVPTPSPLGPL	Kinase 28:	CDK6	Q00534	429
P68400	CSNK2A1	S362	ISSVPTPSPLGPL	Kinase 29:	PCTAIRE2 (PCTK2)	Q00537	428
P68400	CSNK2A1	S362	ISSVPTPSPLGPL	Kinase 30:	CHED (CDC2L5)	Q14004	426
P68400	CSNK2A1	S362	ISSVPTPSPLGPL	Kinase 31:	CRK7 (CRKRS)	Q9NYV4	422
P68400	CSNK2A1	S362	ISSVPTPSPLGPL	Kinase 32:	PCTAIRE3	Q07002	422
P68400	CSNK2A1	S362	ISSVPTPSPLGPL	Kinase 33:	mTOR/FRAP	P42345	419
P68400	CSNK2A1	S362	ISSVPTPSPLGPL	Kinase 34:	PCTAIRE1 (PCTK1)	Q04735	410
P68400	CSNK2A1	S362	ISSVPTPSPLGPL	Kinase 35:	GSK3A	P49840	409
P68400	CSNK2A1	S362	ISSVPTPSPLGPL	Kinase 36:	CDK9	P50750	406
P68400	CSNK2A1	S362	ISSVPTPSPLGPL	Kinase 37:	PITSLRE (CDC2L1)	Q9UQ88	404
P68400	CSNK2A1	S362	ISSVPTPSPLGPL	Kinase 38:	GSK3B	P49841	403
P68400	CSNK2A1	S362	ISSVPTPSPLGPL	Kinase 39:	CCRK	Q8IZL9	401
P68400	CSNK2A1	S362	ISSVPTPSPLGPL	Kinase 40:	HIPK1 (BE180036)	Q86Z02	386
P68400	CSNK2A1	S362	ISSVPTPSPLGPL	Kinase 41:	NLK	Q9UBE8	383
P68400	CSNK2A1	S362	ISSVPTPSPLGPL	Kinase 42:	MOK (RAGE)	Q9UQ07	380
P68400	CSNK2A1	S362	ISSVPTPSPLGPL	Kinase 43:	MAST3 (KIAA0561)	O60307	371
P68400	CSNK2A1	S362	ISSVPTPSPLGPL	Kinase 44:	MAST4 (KIAA0303)	O15021	366
P68400	CSNK2A1	S362	ISSVPTPSPLGPL	Kinase 45:	CDK11 (DPK)	Q9BWU1	359
P68400	CSNK2A1	S362	ISSVPTPSPLGPL	Kinase 46:	MAST2 (KIAA0807)	Q6P0Q8	356
P68400	CSNK2A1	S362	ISSVPTPSPLGPL	Kinase 47:	MAST1 (KIAA0973)	Q9Y2H9	355
P68400	CSNK2A1	S362	ISSVPTPSPLGPL	Kinase 48:	CDK8	P49336	354
P68400	CSNK2A1	S362	ISSVPTPSPLGPL	Kinase 49:	DYRK2	Q92630	351
P68400	CSNK2A1	S362	ISSVPTPSPLGPL	Kinase 50:	DYRK1A	Q13627	345
O43602	DCX	T95	HFDERDKTSRNMR	Kinase 1:	ADCK3 (LOC56997)	Q8NI60	372
O43602	DCX	T95	HFDERDKTSRNMR	Kinase 2:	PIM2	Q9P1W9	346
O43602	DCX	T95	HFDERDKTSRNMR	Kinase 3:	MAPKAPK3	Q16644	327
O43602	DCX	T95	HFDERDKTSRNMR	Kinase 4:	PIM1	P11309	326
O43602	DCX	T95	HFDERDKTSRNMR	Kinase 5:	RSKL2	Q9Y6S9	323
O43602	DCX	T95	HFDERDKTSRNMR	Kinase 6:	Pim3 (AL549548)	P58750	312
P15924	DSP	S2843	RSGSRRGSFDATG	Kinase 1:	SGK	O00141	487
P15924	DSP	S2843	RSGSRRGSFDATG	Kinase 2:	SGK3 (SGKL)	Q96BR1	481
P15924	DSP	S2843	RSGSRRGSFDATG	Kinase 3:	SGK2	Q9HBY8	479
P15924	DSP	S2843	RSGSRRGSFDATG	Kinase 4:	PIM1	P11309	471
P15924	DSP	S2843	RSGSRRGSFDATG	Kinase 5:	Pim3 (AL549548)	P58750	470
P15924	DSP	S2843	RSGSRRGSFDATG	Kinase 6:	p70S6K (RPS6KB1)	P23443	465
P15924	DSP	S2843	RSGSRRGSFDATG	Kinase 7:	RSK3 (RPS6KA1)	Q15349	457
P15924	DSP	S2843	RSGSRRGSFDATG	Kinase 8:	RSK1 (RPS6KA2)	Q15418	449
P15924	DSP	S2843	RSGSRRGSFDATG	Kinase 9:	PKACa (PRKACA)	P17612	448
P15924	DSP	S2843	RSGSRRGSFDATG	Kinase 10:	PKACb PRKACB	P22694	448
P15924	DSP	S2843	RSGSRRGSFDATG	Kinase 11:	RSK2 (RPS6KA3)	P51812	445
P15924	DSP	S2843	RSGSRRGSFDATG	Kinase 12:	RSK4 (RPS6KA6)	Q9UK32	443
P15924	DSP	S2843	RSGSRRGSFDATG	Kinase 13:	TBK1	Q9UHD2	440
P15924	DSP	S2843	RSGSRRGSFDATG	Kinase 14:	AKT2	P31751	440
P15924	DSP	S2843	RSGSRRGSFDATG	Kinase 15:	AKT1	P31749	435
P15924	DSP	S2843	RSGSRRGSFDATG	Kinase 16:	AKT3	Q9Y243	433
P15924	DSP	S2843	RSGSRRGSFDATG	Kinase 17:	PIM2	Q9P1W9	433
P15924	DSP	S2843	RSGSRRGSFDATG	Kinase 18:	skMLCK (MYLK2)	Q9H1R3	431
P15924	DSP	S2843	RSGSRRGSFDATG	Kinase 19:	ANPa (NPR1)	P16066	429
P15924	DSP	S2843	RSGSRRGSFDATG	Kinase 20:	p70S6Kb (RPS6KB2)	Q9UBS0	427
P15924	DSP	S2843	RSGSRRGSFDATG	Kinase 21:	GCN2 (DKFZP434P061)	Q9P2K8	423
P15924	DSP	S2843	RSGSRRGSFDATG	Kinase 22:	MSK2 (RPS6KA4)	O75676	419
P15924	DSP	S2843	RSGSRRGSFDATG	Kinase 23:	PRKX	P51817	418
P15924	DSP	S2843	RSGSRRGSFDATG	Kinase 24:	IKKE	Q14164	416
P15924	DSP	S2843	RSGSRRGSFDATG	Kinase 25:	PRKY	O43930	416
P15924	DSP	S2843	RSGSRRGSFDATG	Kinase 26:	PKACg (PRKACG)	P22612	415
P15924	DSP	S2843	RSGSRRGSFDATG	Kinase 27:	ANPb (NPR2)	P20594	414
P15924	DSP	S2843	RSGSRRGSFDATG	Kinase 28:	VRK3	Q8IV63	414
P15924	DSP	S2843	RSGSRRGSFDATG	Kinase 29:	PKCe (PRKCE)	Q02156	411
[truncated: 7,081 more rows]
