# Supplementary material for: Control of human pancreatic beta cell kinome by glucagon‐like peptide‐1 receptor biased agonism
Source: Diabetes Obes Metab. 2023 Apr 25;25(8):2105–19. doi: 10.1111/dom.15083 (PMC10947446; doi:10.1111/dom.15083)
Supplement: Supplementary file 4 — Data S4. Supporting information. [file DOM-25-2105-s004.xlsx]

## Sheet: PTK SUBSTRATES
Peptide ID	sequence	tyrosine residues	uniprot ID	descrbtion
EFS_246_258	GGTDEGIYDVPLL	[253]	O43281	Embryonal Fyn-associated substrate (HEFS).
41_654_666	LDGENIYIRHSNL	[660]	P11171	Protein 4.1 (Band 4.1) (P4.1) (EPB4.1) (4.1R).
ACHD_383_395	YISKAEEYFLLKS	[383, 390]	Q07001	Acetylcholine receptor subunit delta precursor.
AMPE_5_17	EREGSKRYCIQTK	[12]	Q07075	Glutamyl aminopeptidase (EC 3.4.11.7) (EAP) (Aminopeptidase A) (APA)(Differentiation antigen gp160) (CD249 antigen).
ANXA2_17_29	HSTPPSAYGSVKA	[24]	P07355	Annexin A2 (Annexin-2) (Annexin II) (Lipocortin II) (Calpactin I heavychain) (Chromobindin-8) (p36) (Protein I) (Placental anticoagulantprotein IV) (PAP-IV).
ART_004_EAIYAAPFAKKKXC	EAIYAAPFAKKK	NA	NA	NA
B3AT_39_51	TEATATDYHTTSH	[46]	P02730	Band 3 anion transport protein (Anion exchange protein 1) (AE 1)(Solute carrier family 4 member 1) (CD233 antigen).
C1R_199_211	TEASGYISSLEYP	[204, 210]	P00736	Complement C1r subcomponent precursor (EC 3.4.21.41) (Complementcomponent 1, r subcomponent) [Contains: Complement C1r subcomponentheavy chain; Complement C1r subcomponent light chain].
CALM_93_105	FDKDGNGYISAAE	[100]	P0DP23	Calmodulin (CaM).
CALM_95_107	KDGNGYISAAELR	[100]	P0DP23	Calmodulin (CaM).
CBL_693_705	EGEEDTEYMTPSS	[700]	P22681	E3 ubiquitin-protein ligase CBL (EC 6.3.2.-) (Signal transductionprotein CBL) (Proto-oncogene c-CBL) (Casitas B-lineage lymphoma proto-oncogene) (RING finger protein 55).
CD3Z_116_128	KDKMAEAYSEIGM	[123]	P20963	T-cell surface glycoprotein CD3 zeta chain precursor (T-cell receptorT3 zeta chain) (CD247 antigen).
CD3Z_146_158	STATKDTYDALHM	[153]	P20963	T-cell surface glycoprotein CD3 zeta chain precursor (T-cell receptorT3 zeta chain) (CD247 antigen).
ART_003_EAI(pY)AAPFAKKKXC	EAI(pY)AAPFAKKK	NA	NA	NA
CDK2_8_20	EKIGEGTYGVVYK	[15, 19]	P24941	Cyclin-dependent kinase 2 (EC:2.7.11.22) Cell division protein kinase 2 (EC 2.7.11.22) (p33 protein kinase).
CDK7_157_169	GLAKSFGSPNRAY	[169]	P50613	Cyclin-dependent kinase 7 (EC:2.7.11.22, EC:2.7.11.23) Cell division protein kinase 7 (EC 2.7.11.22) (EC 2.7.11.23) (CDK-activating kinase) (TFIIH basal transcription factor complexkinase subunit) (39 kDa protein kinase) (P39 Mo15)
CRK_214_226	GPPEPGPYAQPSV	[221]	P46108	Proto-oncogene C-crk (p38) (Adapter molecule crk).
CTNB1_79_91	VADIDGQYAMTRA	[86]	P35222	Catenin beta-1 (Beta-catenin).
DCX_67_79	GIVYAVSSDRFRS	[70]	O43602	Neuronal migration protein doublecortin (Lissencephalin-X) (Lis-X)(Doublin).
DDR1_506_518	LLLSNPAYRLLLA	[513]	Q08345	Epithelial discoidin domain-containing receptor 1 precursor(EC 2.7.10.1) (Epithelial discoidin domain receptor 1) (Tyrosinekinase DDR) (Discoidin receptor tyrosine kinase) (Tyrosine-proteinkinase CAK) (Cell adhesion kinase) (TRK E) (Protein-tyrosine kinaseRTK 6) (HGK2) (CD167a antigen).
DYR1A_212_224	KHDTEMKYYIVHL	[219, 220]	Q13627	Dual specificity tyrosine-phosphorylation-regulated kinase 1A(EC 2.7.12.1) (Protein kinase minibrain homolog) (MNBH) (HP86) (Dualspecificity YAK1-related kinase) (hMNB).
DYR1A_312_324	CQLGQRIYQYIQS	[319, 321]	Q13627	Dual specificity tyrosine-phosphorylation-regulated kinase 1A(EC 2.7.12.1) (Protein kinase minibrain homolog) (MNBH) (HP86) (Dualspecificity YAK1-related kinase) (hMNB).
EGFR_1062_1074	EDSFLQRYSSDPT	[1069]	P00533	Epidermal growth factor receptor precursor (EC 2.7.10.1) (Receptortyrosine-protein kinase ErbB-1).
EGFR_1103_1115	GSVQNPVYHNQPL	[1110]	P00533	Epidermal growth factor receptor precursor (EC 2.7.10.1) (Receptortyrosine-protein kinase ErbB-1).
EGFR_1118_1130	APSRDPHYQDPHS	[1125]	P00533	Epidermal growth factor receptor precursor (EC 2.7.10.1) (Receptortyrosine-protein kinase ErbB-1).
EGFR_1190_1202	STAENAEYLRVAP	[1197]	P00533	Epidermal growth factor receptor precursor (EC 2.7.10.1) (Receptortyrosine-protein kinase ErbB-1).
EGFR_862_874	LGAEEKEYHAEGG	[869]	P00533	Epidermal growth factor receptor precursor (EC 2.7.10.1) (Receptortyrosine-protein kinase ErbB-1).
EGFR_908_920	MTFGSKPYDGIPA	[915]	P00533	Epidermal growth factor receptor precursor (EC 2.7.10.1) (Receptortyrosine-protein kinase ErbB-1).
EPHA1_774_786	LDDFDGTYETQGG	[781]	P21709	Ephrin type-A receptor 1 precursor (EC 2.7.10.1) (Tyrosine-proteinkinase receptor EPH).
EPHA2_581_593	QLKPLKTYVDPHT	[588]	P29317	Ephrin type-A receptor 2 precursor (EC 2.7.10.1) (Tyrosine-proteinkinase receptor ECK) (Epithelial cell kinase).
EPHA2_765_777	EDDPEATYTTSGG	[772]	P29317	Ephrin type-A receptor 2 precursor (EC 2.7.10.1) (Tyrosine-proteinkinase receptor ECK) (Epithelial cell kinase).
EPHA4_589_601	LNQGVRTYVDPFT	[596]	P54764	Ephrin type-A receptor 4 precursor (EC 2.7.10.1) (Tyrosine-proteinkinase receptor SEK) (Receptor protein-tyrosine kinase HEK8)(Tyrosine-protein kinase TYRO1).
EPHA4_921_933	QAIKMDRYKDNFT	[928]	P54764	Ephrin type-A receptor 4 precursor (EC 2.7.10.1) (Tyrosine-proteinkinase receptor SEK) (Receptor protein-tyrosine kinase HEK8)(Tyrosine-protein kinase TYRO1).
EPHA7_607_619	TYIDPETYEDPNR	[608, 614]	Q15375	Ephrin type-A receptor 7 precursor (EC 2.7.10.1) (Tyrosine-proteinkinase receptor EHK-3) (EPH homology kinase 3) (Receptor protein-tyrosine kinase HEK11).
EPHB1_771_783	DDTSDPTYTSSLG	[778]	P54762	Ephrin type-B receptor 1 precursor (EC 2.7.10.1) (Tyrosine-proteinkinase receptor EPH-2) (NET) (HEK6) (ELK).
EPHB1_921_933	SAIKMVQYRDSFL	[928]	P54762	Ephrin type-B receptor 1 precursor (EC 2.7.10.1) (Tyrosine-proteinkinase receptor EPH-2) (NET) (HEK6) (ELK).
EPHB4_583_595	IGHGTKVYIDPFT	[590]	P54760	Ephrin type-B receptor 4 precursor (EC 2.7.10.1) (Tyrosine-proteinkinase receptor HTK) (Tyrosine-protein kinase TYRO11).
EPOR_361_373	SEHAQDTYLVLDK	[368]	P19235	Erythropoietin receptor precursor (EPO-R).
ERBB2_870_882	LDIDETEYHADGG	[877]	P04626	Receptor tyrosine-protein kinase erbB-2 precursor (EC 2.7.10.1)(p185erbB2) (C-erbB-2) (NEU proto-oncogene) (Tyrosine kinase-type cellsurface receptor HER2) (MLN 19) (CD340 antigen).
ERBB4_1181_1193	QALDNPEYHNASN	[1188]	Q15303	Receptor tyrosine-protein kinase erbB-4 precursor (EC 2.7.10.1)(p180erbB4) (Tyrosine kinase-type cell surface receptor HER4).
EFS_246_258_Y253F	GGTDEGIFDVPLL	[]	O43281	Embryonal Fyn-associated substrate (HEFS).
FABPH_13_25	DSKNFDDYMKSLG	[20]	P05413	Fatty acid-binding protein, heart (H-FABP) (Heart-type fatty acid-binding protein) (Muscle fatty acid-binding protein) (M-FABP)(Mammary-derived growth inhibitor) (MDGI).
FAK1_569_581	RYMEDSTYYKASK	[570, 576, 577]	Q05397	Focal adhesion kinase 1 (EC 2.7.10.2) (FADK 1) (pp125FAK) (Protein-tyrosine kinase 2).
FAK2_572_584	RYIEDEDYYKASV	[573, 579, 580]	Q14289	Protein tyrosine kinase 2 beta (EC 2.7.10.2) (Focal adhesion kinase 2)(FADK 2) (Proline-rich tyrosine kinase 2) (Cell adhesion kinase beta)(CAK beta) (Calcium-dependent tyrosine kinase) (CADTK) (Relatedadhesion focal tyrosine kinase) (RAFTK).
FER_707_719	RQEDGGVYSSSGL	[714]	P16591	Proto-oncogene tyrosine-protein kinase FER (EC 2.7.10.2) (p94-FER) (c-FER) (Tyrosine kinase 3).
FES_706_718	REEADGVYAASGG	[713]	P07332	Proto-oncogene tyrosine-protein kinase Fes/Fps (EC 2.7.10.2) (C-Fes).
FGFR3_641_653	DVHNLDYYKKTTN	[647, 648]	P22607	Fibroblast growth factor receptor 3 precursor (EC 2.7.10.1) (FGFR-3)(CD333 antigen).
FRK_380_392	KVDNEDIYESRHE	[387]	P42685	Tyrosine-protein kinase FRK (EC 2.7.10.2) (FYN-related kinase)(Nuclear tyrosine protein kinase RAK).
INSR_1348_1360	SLGFKRSYEEHIP	[1355]	P06213	Insulin receptor precursor (EC 2.7.10.1) (IR) (CD220 antigen)[Contains: Insulin receptor subunit alpha; Insulin receptor subunitbeta].
INSR_992_1004	YASSNPEYLSASD	[992, 999]	P06213	Insulin receptor precursor (EC 2.7.10.1) (IR) (CD220 antigen)[Contains: Insulin receptor subunit alpha; Insulin receptor subunitbeta].
JAK1_ 1027_1039	AIETDKEYYTVKD	[1034,1035]	P23458	Tyrosine-protein kinase JAK1 (EC 2.7.10.2) (Janus kinase 1) (JAK-1).
JAK2_563_577	VRREVGDYGQLHETE	[570]	O60674	Tyrosine-protein kinase JAK2 (EC 2.7.10.2) (Janus kinase 2) (JAK-2).
K2C6B_53_65	GAGFGSRSLYGLG	[62]	P04259	Keratin, type II cytoskeletal 6B (Cytokeratin-6B) (CK 6B) (K6bkeratin).
K2C8_425_437	SAYGGLTSPGLSY	[427, 437]	P05787	Keratin, type II cytoskeletal 8 (Cytokeratin-8) (CK-8) (Keratin-8)(K8).
LAT_194_206	MESIDDYVNVPES	[200]	O43561	Linker for activation of T-cells family member 1 (36 kDa phospho-tyrosine adapter protein) (pp36) (p36-38).
LAT_249_261	EEGAPDYENLQEL	[255]	O43561	Linker for activation of T-cells family member 1 (36 kDa phospho-tyrosine adapter protein) (pp36) (p36-38).
LCK_387_399	RLIEDNEYTAREG	[394]	P06239	Proto-oncogene tyrosine-protein kinase LCK (EC 2.7.10.2) (p56-LCK)(Lymphocyte cell-specific protein-tyrosine kinase) (LSK) (T cell-specific protein-tyrosine kinase).
MBP_198_210	ARTAHYGSLPQKS	[203]	P02686	Myelin basic protein (MBP) (Myelin A1 protein) (Myelin membraneencephalitogenic protein).
MBP_259_271	FGYGGRASDYKSA	[261, 268]	P02686	Myelin basic protein (MBP) (Myelin A1 protein) (Myelin membraneencephalitogenic protein).
MBP_263_275	GRASDYKSAHKGF	[268]	P02686	Myelin basic protein (MBP) (Myelin A1 protein) (Myelin membraneencephalitogenic protein).
MET_1227_1239	RDMYDKEYYSVHN	[1230, 1234, 1235]	P08581	Hepatocyte growth factor receptor precursor (EC 2.7.10.1) (HGFreceptor) (Scatter factor receptor) (SF receptor) (HGF/SF receptor)(Met proto-oncogene tyrosine kinase) (c-Met).
MK01_180_192	HTGFLTEYVATRW	[187]	P28482	Mitogen-activated protein kinase 1 (EC 2.7.11.24) (Extracellular signal-regulated kinase 2) (ERK-2) (Mitogen-activated protein kinase 2) (MAP kinase 2) (MAPK 2) (p42-MAPK) (ERT1).
MK01_198_210	IMLNSKGYTKSID	[205]	P28482	Mitogen-activated protein kinase 1 (EC 2.7.11.24) (Extracellular signal-regulated kinase 2) (ERK-2) (Mitogen-activated protein kinase 2) (MAP kinase 2) (MAPK 2) (p42-MAPK) (ERT1).
MK07_ 212_224	AEHQYFMTEYVAT	[216,221]	Q13164	Mitogen-activated protein kinase 7 (EC 2.7.11.24) (Extracellularsignal-regulated kinase 5) (ERK-5) (ERK4) (BMK1 kinase).
MK10_216_228	TSFMMTPYVVTRY	[223, 228]	P53779	Mitogen-activated protein kinase 10 (EC 2.7.11.24) (Stress-activated protein kinase JNK3) (c-Jun N-terminal kinase 3) (MAP kinase p49 3F12).
NCF1_313_325	QRSRKRLSQDAYR	[324]	P14598	Neutrophil cytosol factor 1 (NCF-1) (Neutrophil NADPH oxidase factor1) (47 kDa neutrophil oxidase factor) (p47-phox) (NCF-47K) (47 kDaautosomal chronic granulomatous disease protein) (Nox organizer 2)(Nox-organizing protein 2) (SH3 and PX domain-containing protein 1A).
NPT2A_501_513	AKALGKRTAKYRW	[511]	Q06495	Sodium-dependent phosphate transport protein 2A (Sodium/phosphatecotransporter 2A) (Na(+)/Pi cotransporter 2A) (Sodium-phosphatetransport protein 2A) (Na(+)-dependent phosphate cotransporter 2A)(NaPi-2a) (Solute carrier family 34 member 1) (NaPi-3).
NTRK1_489_501	HIIENPQYFSDAC	[496]	P04629	High affinity nerve growth factor receptor precursor (EC 2.7.10.1)(Neurotrophic tyrosine kinase receptor type 1) (TRK1-transformingtyrosine kinase protein) (p140-TrkA) (Trk-A).
NTRK2_509_521	PVIENPQYFGITN	[516]	Q16620	BDNF/NT-3 growth factors receptor precursor (EC 2.7.10.1)(Neurotrophic tyrosine kinase receptor type 2) (TrkB tyrosine kinase)(GP145-TrkB) (Trk-B).
NTRK2_696_708	GMSRDVYSTDYYR	[702, 706, 707]	Q16620	BDNF/NT-3 growth factors receptor precursor (EC 2.7.10.1)(Neurotrophic tyrosine kinase receptor type 2) (TrkB tyrosine kinase)(GP145-TrkB) (Trk-B).
ODPAT_291_303	SMSDPGVSYRTRE	[299]	P29803	Pyruvate dehydrogenase E1 component subunit alpha, testis-specificform, mitochondrial precursor (EC 1.2.4.1) (PDHE1-A type II).
PAXI_111_123	VGEEEHVYSFPNK	[118]	P49023	Paxillin.
PAXI_24_36	FLSEETPYSYPTG	[31, 33]	P49023	Paxillin.
PDPK1_2_14	ARTTSQLYDAVPI	[9]	O15530	3-phosphoinositide-dependent protein kinase 1 (EC 2.7.11.1) (hPDK1).
PECA1_706_718	KKDTETVYSEVRK	[713]	P16284	Platelet endothelial cell adhesion molecule precursor (PECAM-1)(EndoCAM) (GPIIA') (CD31 antigen).
PERI_458_470	QRSELDKSSAHSY	[470]	P41219	Peripherin.
PGFRB_1002_1014	LDTSSVLYTAVQP	[1009]	P09619	Beta-type platelet-derived growth factor receptor precursor(EC 2.7.10.1) (PDGF-R-beta) (CD140b antigen).
PGFRB_709_721	RPPSAELYSNALP	[716]	P09619	Beta-type platelet-derived growth factor receptor precursor(EC 2.7.10.1) (PDGF-R-beta) (CD140b antigen).
PGFRB_768_780	SSNYMAPYDNYVP	[771, 775, 778]	P09619	Beta-type platelet-derived growth factor receptor precursor(EC 2.7.10.1) (PDGF-R-beta) (CD140b antigen).
PGFRB_771_783	YMAPYDNYVPSAP	[771, 775, 778]	P09619	Beta-type platelet-derived growth factor receptor precursor(EC 2.7.10.1) (PDGF-R-beta) (CD140b antigen).
PLCG1_1246_1258	EGSFESRYQQPFE	[1253]	P19174	1-phosphatidylinositol-4,5-bisphosphate phosphodiesterase gamma-1(EC 3.1.4.11) (Phosphoinositide phospholipase C) (PLC-gamma-1)(Phospholipase C-gamma-1) (PLC-II) (PLC-148).
PLCG1_764_776	IGTAEPDYGALYE	[771, 775]	P19174	1-phosphatidylinositol-4,5-bisphosphate phosphodiesterase gamma-1(EC 3.1.4.11) (Phosphoinositide phospholipase C) (PLC-gamma-1)(Phospholipase C-gamma-1) (PLC-II) (PLC-148).
PRGR_545_557	LRPDSEASQSPQY	[557]	P06401	Progesterone receptor (PR) (Nuclear receptor subfamily 3 group Cmember 3).
PRGR_786_798	EQRMKESSFYSLC	[795]	P06401	Progesterone receptor (PR) (Nuclear receptor subfamily 3 group Cmember 3).
PP2AB_297_309	EPHVTRRTPDYFL	[307]	P62714	Serine/threonine-protein phosphatase 2A catalytic subunit beta isoform(EC 3.1.3.16) (PP2A-beta).
PRRX2_202_214	WTASSPYSTVPPY	[208, 214]	Q99811	Paired mesoderm homeobox protein 2 (PRX-2) (Paired-related homeoboxprotein 2).
PTN11_539_551	SKRKGHEYTNIKY	[546, 551]	Q06124	Tyrosine-protein phosphatase non-receptor type 11 (EC 3.1.3.48)(Protein-tyrosine phosphatase 2C) (PTP-2C) (PTP-1D) (SH-PTP3) (SH-PTP2) (SHP-2) (Shp2).
RB_804_816	IYISPLKSPYKIS	[805, 813]	P06400	Retinoblastoma-associated protein (PP110) (P105-RB) (RB).
RBL2_99_111	VPTVSKGTVEGNY	[111]	Q08999	Retinoblastoma-like protein 2 (130 kDa retinoblastoma-associatedprotein) (p130) (PRB2) (RBR-2).
RET_1022_1034	TPSDSLIYDDGLS	[1029]	P07949	Proto-oncogene tyrosine-protein kinase receptor ret precursor(EC 2.7.10.1) (C-ret).
RET_680_692	AQAFPVSYSSSGA	[687]	P07949	Macrophage-stimulating protein receptor precursor (EC 2.7.10.1) (MSPreceptor) (p185-Ron) (CD136 antigen) (CDw136) [Contains: Macrophage-stimulating protein receptor alpha chain; Macrophage-stimulatingprotein receptor beta chain].
RON_1346_1358	SALLGDHYVQLPA	[1353]	Q04912	Signal transducer and activator of transcription 5A.
STAT1_694_706	DGPKGTGYIKTEL	[701]	P42224	Signal transducer and activator of transcription 1-alpha/beta(Transcription factor ISGF-3 components p91/p84).
STAT3_698_710	DPGSAAPYLKTKF	[705]	P40763	Signal transducer and activator of transcription 3 (Acute-phaseresponse factor).
STAT4_686_698	TERGDKGYVPSVF	[693]	Q14765	Proto-oncogene tyrosine-protein kinase receptor ret precursor(EC 2.7.10.1) (C-ret).
STAT4_714_726	PSDLLPMSPSVYA	[725]	Q14765	Signal transducer and activator of transcription 4.
STA5A_687_699	LAKAVDGYVKPQI	[694]	P42229	Signal transducer and activator of transcription 4.
STAT6_634_646	MGKDGRGYVPATI	[641]	P42226	Signal transducer and activator of transcription 6 (IL-4 Stat).
RAF1_332_344	PRGQRDSSYYWEI	[340, 341]	P04049	RAF proto-oncogene serine/threonine-protein kinase (EC 2.7.11.1) (Raf-1) (C-RAF) (cRaf).
RASA1_453_465	TVDGKEIYNTIRR	[460]	P20936	Ras GTPase-activating protein 1 (GTPase-activating protein) (GAP) (Rasp21 protein activator) (p120GAP) (RasGAP).
TNNT1_2_14	SDTEEQEYEEEQP	[9]	P13805	Troponin T, slow skeletal muscle (TnTs) (Slow skeletal muscle troponinT) (sTnT).
TYRO3_679_691	KIYSGDYYRQGCA	[681, 685, 686]	Q06418	Tyrosine-protein kinase receptor TYRO3 precursor (EC 2.7.10.1)(Tyrosine-protein kinase RSE) (Tyrosine-protein kinase SKY) (Tyrosine-protein kinase DTK) (Protein-tyrosine kinase byk).
VGFR1_1040_1052	DFGLARDIYKNPD	[1048]	P17948	Vascular endothelial growth factor receptor 1 precursor (EC 2.7.10.1)(VEGFR-1) (Vascular permeability factor receptor) (Tyrosine-proteinkinase receptor FLT) (Flt-1) (Tyrosine-protein kinase FRT) (Fms-liketyrosine kinase 1).
VGFR1_1046_1058_Y1048F	DIFKNPDYVRKGD	[1053]	P17948	Vascular endothelial growth factor receptor 1 precursor (EC 2.7.10.1)(VEGFR-1) (Vascular permeability factor receptor) (Tyrosine-proteinkinase receptor FLT) (Flt-1) (Tyrosine-protein kinase FRT) (Fms-liketyrosine kinase 1).
VGFR1_1049_1061	KNPDYVRKGDTRL	[1053]	P17948	Vascular endothelial growth factor receptor 1 precursor (EC 2.7.10.1)(VEGFR-1) (Vascular permeability factor receptor) (Tyrosine-proteinkinase receptor FLT) (Flt-1) (Tyrosine-protein kinase FRT) (Fms-liketyrosine kinase 1).
VGFR1_1162_1174	VQQDGKDYIPINA	[1169]	P17948	Vascular endothelial growth factor receptor 1 precursor (EC 2.7.10.1)(VEGFR-1) (Vascular permeability factor receptor) (Tyrosine-proteinkinase receptor FLT) (Flt-1) (Tyrosine-protein kinase FRT) (Fms-liketyrosine kinase 1).
VGFR1_1206_1218	GSSDDVRYVNAFK	[1213]	P17948	Vascular endothelial growth factor receptor 1 precursor (EC 2.7.10.1)(VEGFR-1) (Vascular permeability factor receptor) (Tyrosine-proteinkinase receptor FLT) (Flt-1) (Tyrosine-protein kinase FRT) (Fms-liketyrosine kinase 1).
VGFR2_1046_1058	DFGLARDIYKDPD	[1054]	P35968	Vascular endothelial growth factor receptor 2 precursor (EC 2.7.10.1)(VEGFR-2) (Kinase insert domain receptor) (Protein-tyrosine kinasereceptor Flk-1) (CD309 antigen).
VGFR2_1207_1219_C1208S	VSDPKFHYDNTAG	[1214]	P35968	Vascular endothelial growth factor receptor 2 precursor (EC 2.7.10.1)(VEGFR-2) (Kinase insert domain receptor) (Protein-tyrosine kinasereceptor Flk-1) (CD309 antigen).
VGFR2_944_956	RFRQGKDYVGAIP	[951]	P35968	Vascular endothelial growth factor receptor 2 precursor (EC 2.7.10.1)(VEGFR-2) (Kinase insert domain receptor) (Protein-tyrosine kinasereceptor Flk-1) (CD309 antigen).
VGFR2_989_1001	EEAPEDLYKDFLT	[996]	P35968	Vascular endothelial growth factor receptor 2 precursor (EC 2.7.10.1)(VEGFR-2) (Kinase insert domain receptor) (Protein-tyrosine kinasereceptor Flk-1) (CD309 antigen).
VGFR3_1061_1073	DIYKDPDYVRKGS	[1063, 1068]	P35916	Vascular endothelial growth factor receptor 3 precursor (EC 2.7.10.1)(VEGFR-3) (Tyrosine-protein kinase receptor FLT4).
VINC_815_827	KSFLDSGYRILGA	[822]	P18206	Vinculin (Metavinculin).
ZAP70_485_497	ALGADDSYYTARS	[492, 493]	P43403	Tyrosine-protein kinase ZAP-70 (EC 2.7.10.2) (70 kDa zeta-associatedprotein) (Syk-related tyrosine kinase).
ZBT16_621_633	LRTHNGASPYQCT	[630]	Q05516	Zinc finger and BTB domain-containing protein 16 (Zinc finger proteinPLZF) (Promyelocytic leukemia zinc finger protein) (Zinc fingerprotein 145).
FGFR1_761_773	TSNQEYLDLSMPL	[766]	P11362	Basic fibroblast growth factor receptor 1 precursor (EC 2.7.10.1)(FGFR-1) (bFGF-R) (Fms-like tyrosine kinase 2) (c-fgr) (CD331antigen).
PGFRB_1014_1028	PNEGDNDYIIPLPDP	[1021]	P09619	Beta-type platelet-derived growth factor receptor precursor(EC 2.7.10.1) (PDGF-R-beta) (CD140b antigen).
ERBB2_1241_1253	PTAENPEYLGLDV	[1248]	P04626	Receptor tyrosine-protein kinase erbB-2 precursor (EC 2.7.10.1)(p185erbB2) (C-erbB-2) (NEU proto-oncogene) (Tyrosine kinase-type cellsurface receptor HER2) (MLN 19) (CD340 antigen).
KSYK_518_530	ALRADENYYKAQT	[525, 526]	P43405	Tyrosine-protein kinase SYK (EC 2.7.10.2) (Spleen tyrosine kinase).
MK12_178_190	ADSEMTGYVVTRW	[185]	P53778	Mitogen-activated protein kinase 12 (EC 2.7.11.24) (Extracellularsignal-regulated kinase 6) (ERK-6) (ERK5) (Stress-activated proteinkinase 3) (Mitogen-activated protein kinase p38 gamma) (MAP kinase p38gamma).
MK14_173_185	RHTDDEMTGYVAT	[182]	Q16539	Mitogen-activated protein kinase 14 (EC 2.7.11.24) (Mitogen-activatedprotein kinase p38 alpha) (MAP kinase p38 alpha) (Cytokine suppressiveanti-inflammatory drug-binding protein) (CSAID-binding protein) (CSBP)(MAX-interacting protein 2) (MAP kinase MXI2) (SAPK2A).
PGFRB_572_584	VSSDGHEYIYVDP	[579, 581]	P09619	Beta-type platelet-derived growth factor receptor precursor(EC 2.7.10.1) (PDGF-R-beta) (CD140b antigen).
TEC_512_524	RYFLDDQYTSSSG	[513, 519]	P42680	Tyrosine-protein kinase Tec (EC 2.7.10.2).
VGFR1_1235_1247	ATSMFDDYQGDSS	[1242]	P17948	Vascular endothelial growth factor receptor 1 precursor (EC 2.7.10.1)(VEGFR-1) (Vascular permeability factor receptor) (Tyrosine-proteinkinase receptor FLT) (Flt-1) (Tyrosine-protein kinase FRT) (Fms-liketyrosine kinase 1).
VGFR2_1168_1180	AQQDGKDYIVLPI	[1175]	P35968	Vascular endothelial growth factor receptor 2 precursor (EC 2.7.10.1)(VEGFR-2) (Kinase insert domain receptor) (Protein-tyrosine kinasereceptor Flk-1) (CD309 antigen).
ANXA1_14_26	IENEEQEYVQTVK	[21]	P04083	Annexin A1 (Annexin-1) (Annexin I) (Lipocortin I) (Calpactin II)(Chromobindin-9) (p35) (Phospholipase A2 inhibitory protein).
EGFR_1165_1177	ISLDNPDYQQDFF	[1172]	P00533	Epidermal growth factor receptor precursor (EC 2.7.10.1) (Receptortyrosine-protein kinase ErbB-1).
EPOR_419_431	ASAASFEYTILDP	[426]	P19235	Erythropoietin receptor precursor (EPO-R).
ERBB4_1277_1289	IVAENPEYLSEFS	[1284]	Q15303	Receptor tyrosine-protein kinase erbB-4 precursor (EC 2.7.10.1)(p180erbB4) (Tyrosine kinase-type cell surface receptor HER4).
FGFR2_762_774	TLTTNEEYLDLSQ	[769]	P21802	Fibroblast growth factor receptor 2 precursor (EC 2.7.10.1) (FGFR-2)(Keratinocyte growth factor receptor 2) (CD332 antigen).
FGFR3_753_765	TVTSTDEYLDLSA	[760]	P22607	Fibroblast growth factor receptor 3 precursor (EC 2.7.10.1) (FGFR-3)(CD333 antigen).
P85A_600_612	NENTEDQYSLVED	[607]	P27986	Phosphatidylinositol 3-kinase regulatory subunit alpha (PI3-kinase p85subunit alpha) (PtdIns-3-kinase p85-alpha) (PI3K).
PDPK1_369_381	DEDCYGNYDNLLS	[373, 376]	O15530	3-phosphoinositide-dependent protein kinase 1 (EC 2.7.11.1) (hPDK1).
AKT1_170_182	KATGRYYAMKILK	[175, 176]	P31749	RAC-alpha serine/threonine-protein kinase (EC:2.7.11.1)(PKB, RAC)
AKT1_309_321_C310S	FSGTPEYLAPEVL	[315]	P31749	RAC-alpha serine/threonine-protein kinase (EC:2.7.11.1)(PKB, RAC)
AKT1_320_332	VLEDNDYGRAVDW	[326]	P31749	RAC-alpha serine/threonine-protein kinase (EC:2.7.11.1)(PKB, RAC)
ARAF_297_307	RDSGYYWEVPP	[301, 302]	P10398	Serine/threonine-protein kinase A-Raf (EC:2.7.11.1),(ARAF1, PKS, PKS2)
BTLA_252_262	KPGIVYASLNH	[257]	Q7Z6A9	B- and T-lymphocyte attenuator,B- and T-lymphocyte-associated protein,CD272
CD28_185_197	RLLHSDYMNMTPR	[191]	P10747	T-cell-specific surface glycoprotein CD28, TP44, CD28
CD28_203_215	RKHYQPYAPPRDF	[206, 209]	P10747	T-cell-specific surface glycoprotein CD28, TP44, CD28
CD3E_182_194	PVPNPDYEPIRKG	[188]	P07766	T-cell surface glycoprotein CD3 epsilon chain, T-cell surface antigen T3/Leu-4 epsilon chain, CD3e
CD3E_193_205	KGQRDLYSGLNQR	[199]	P07766	T-cell surface glycoprotein CD3 epsilon chain, T-cell surface antigen T3/Leu-4 epsilon chain, CD3e
CD3Z_135_147	KGHDGLYQGLSTA	[142]	P20963	T-cell surface glycoprotein CD3 zeta chain precursor (T-cell receptorT3 zeta chain) (CD247 antigen).
CD3Z_146_158	TATKDTYDALHMQ	[153]	P20963	T-cell surface glycoprotein CD3 zeta chain precursor (T-cell receptorT3 zeta chain) (CD247 antigen).
CD70_9_21_C17S	SVRRRPYGSVLRA	[15]	P32970	CD70 antigen, CD27 ligand , Tumor necrosis factor ligand superfamily member 7
CDK1_9_21	KIGEGTYGVVYKG	[15, 19]	P06493	Cyclin-dependent kinase 1 (EC:2.7.11.22, EC:2.7.11.23), Cell division protein kinase 1, Cell division control protein 2 homolog, (p34 protein kinase)(CDK1)
CDK4_11_23	EIGVGAYGTVYKA	[17, 21]	P11802	Cyclin-dependent kinase 4 (EC:2.7.11.22) ,Cell division protein kinase 4 (PSK-J3)
ERBB3_1283_1295	PASEQGYEEMRAF	[1289]	P21860	Receptor tyrosine-protein kinase erbB-3 (EC:2.7.10.1), Proto-oncogene-like protein c-ErbB-3 , Tyrosine kinase-type cell surface receptor HER3
FYN_525_537	TATEPQYQPGENL	[531]	P06241	Tyrosine-protein kinase Fyn (EC:2.7.10.2), Proto-oncogene Syn, Proto-oncogene c-Fyn, Src-like kinase
GAB2_638_648	DEKVDYVQVDK	[643]	Q9UQC2	GRB2-associated-binding protein 2, GRB2-associated binder 2, Growth factor receptor bound protein 2-associated protein 2
GSK3B_210_222_C218S	GEPNVSYISSRYY	[216, 221, 222]	P49841	Glycogen synthase kinase-3 beta (EC:2.7.11.26), Serine/threonine-protein kinase GSK3B (EC:2.7.11.1)
IRS2_626_638	HPYPEDYGDIEIG	[628, 632]	Q9Y4H2	Insulin receptor substrate 2
JAK1_214_226	DISYKRYIPETLN	[217, 220]	P23458	Tyrosine-protein kinase JAK1 (EC 2.7.10.2) (Janus kinase 1) (JAK-1).
JAK2_1001_1013	LPQDKEYYKVKEP	[1007, 1008]	O60674	Tyrosine-protein kinase JAK2 (EC 2.7.10.2) (Janus kinase 2) (JAK-2).
JAK3_974_986	LPLDKDYYVVREP	[980, 981]	P52333	Tyrosine-protein kinase JAK3 (EC:2.7.10.2) (Janus kinase 3) (JAK-3).
KIT_930_942_C942S	ESTNHIYSNLANS	[936]	P10721	Mast/stem cell growth factor receptor Kit (EC:2.7.10.1), CD117
LYN_391_403	VIEDNEYTAREGA	[397]	P07948	Tyrosine-protein kinase Lyn (EC:2.7.10.2)
LYN_501_512	YTATEGQYQQQP	[501, 508]	P07948	Tyrosine-protein kinase Lyn (EC:2.7.10.2)
MAPK3_198_210_C203S	ALQTPSYTPYYVA	[204, 207, 208]	Q16644	MAP kinase-activated protein kinase 3 (EC:2.7.11.1)
MET_1228_1240	DMYDKEYYSVHNK	[1230, 1234, 1235]	P08581	Hepatocyte growth factor receptor precursor (EC 2.7.10.1) (HGFreceptor) (Scatter factor receptor) (SF receptor) (HGF/SF receptor)(Met proto-oncogene tyrosine kinase) (c-Met).
MET_1360_1370_C1361S	KSVAPYPSLLS	[1365]	P08581	Hepatocyte growth factor receptor precursor (EC 2.7.10.1) (HGFreceptor) (Scatter factor receptor) (SF receptor) (HGF/SF receptor)(Met proto-oncogene tyrosine kinase) (c-Met).
MK01_200_209	LNSKGYTKSI	[205]	P28482	Mitogen-activated protein kinase 1 (EC 2.7.11.24) (Extracellular signal-regulated kinase 2) (ERK-2) (Mitogen-activated protein kinase 2) (MAP kinase 2) (MAPK 2) (p42-MAPK) (ERT1).
MK03_199_208	GFLTEYVATR	[204]	P27361	Mitogen-activated protein kinase 3 (EC:2.7.11.24), (Extracellular signal-regulated kinase 1) (ERK-1)( Mitogen-activated protein kinase 3) (MAP kinase 3)( MAPK 3) (p44-MAPK) (ERT2)
MK08_181_191	MMTPYVVTRYY	[185, 190, 191]	P45983	Mitogen-activated protein kinase 8 (EC 2.7.11.24) (MAP kinase 8)(MAPK 8)
MK12_180_189_M182B	SEBTGYVVTR	[185]	P53778	Mitogen-activated protein kinase 12 (EC 2.7.11.24) (Extracellularsignal-regulated kinase 6) (ERK-6) (ERK5) (Stress-activated proteinkinase 3) (Mitogen-activated protein kinase p38 gamma) (MAP kinase p38gamma).
MK14_177_187	DEMTGYVATRW	[182]	Q16539	Mitogen-activated protein kinase 14 (EC 2.7.11.24) (Mitogen-activatedprotein kinase p38 alpha) (MAP kinase p38 alpha) (Cytokine suppressiveanti-inflammatory drug-binding protein) (CSAID-binding protein) (CSBP)(MAX-interacting protein 2) (MAP kinase MXI2) (SAPK2A).
PDCD1_221_229_FS219_220KK	KKVDYGELDFQ	[223]	Q15116	Programmed cell death protein 1, (Protein PD-1) (CD279)
PECA1_708_718	DTETVYSEVRK	[713]	P16284	Platelet endothelial cell adhesion molecule precursor (PECAM-1)(EndoCAM) (GPIIA') (CD31 antigen).
PLCG1_777_789	GRNPGFYVEANPM	[783]	P19174	1-phosphatidylinositol-4,5-bisphosphate phosphodiesterase gamma-1(EC 3.1.4.11) (Phosphoinositide phospholipase C) (PLC-gamma-1)(Phospholipase C-gamma-1) (PLC-II) (PLC-148).
PLCG2_1211_1223	NNQLFLYDTHQNL	[1217]	P16885	1-phosphatidylinositol 4,5-bisphosphate phosphodiesterase gamma-2 (EC:3.1.4.11) (Phosphoinositide phospholipase C-gamma-2) (PLC-IV) (Phospholipase C-gamma-2)(PLC-gamma-2)
PTN11_541_551	RKGHEYTNIKY	[546, 551]	Q06124	Tyrosine-protein phosphatase non-receptor type 11 (EC 3.1.3.48)(Protein-tyrosine phosphatase 2C) (PTP-2C) (PTP-1D) (SH-PTP3) (SH-PTP2) (SHP-2) (Shp2).
PTN11_57_67	QNTGDYYDLYG	[62, 63, 66]	Q06124	Tyrosine-protein phosphatase non-receptor type 11 (EC 3.1.3.48)(Protein-tyrosine phosphatase 2C) (PTP-2C) (PTP-1D) (SH-PTP3) (SH-PTP2) (SHP-2) (Shp2).
PTN6_531_541	GQESEYGNITY	[536, 541]	P29350	Tyrosine-protein phosphatase non-receptor type 6 (EC:3.1.3.48)
PTN6_558_570	KHKEDVYENLHTK	[564]	P29350	Tyrosine-protein phosphatase non-receptor type 6 (EC:3.1.3.48)
SHC1_309_321	ELRFKQYLRNPPK	[315]	P29353	SHC-transforming protein 1
SRC_524_536	TSTEPQYQPGENL	[530]	P12931	Proto-oncogene tyrosine-protein kinase Src (EC:2.7.10.2) (Proto-oncogene c-Src)(pp60c-src)( p60-Src)
STAT2_684_696	LQERRKYLKHRLI	[690]	P52630	Signal transducer and activator of transcription 2 (p113)
TIE2_986_998	SRGQEVYVKKTMG	[992]	Q02763	Angiopoietin-1 receptor (EC:2.7.10.1)
TYK2_1048_1060	VPEGHEYYRVRED	[1054, 1055]	P29597	Non-receptor tyrosine-protein kinase TYK2 (EC:2.7.10.2)
VGFR1_1320_1332_C1320K/C1321K	KKSPPPDYNSVVL	[1327]	P17948	Vascular endothelial growth factor receptor 1 precursor (EC 2.7.10.1)(VEGFR-1) (Vascular permeability factor receptor) (Tyrosine-proteinkinase receptor FLT) (Flt-1) (Tyrosine-protein kinase FRT) (Fms-liketyrosine kinase 1).
VISTA_260_270	RHPLSYVAQRQ	[265]	Q9H7M9	V-type immunoglobulin domain-containing suppressor of T-cell activation
YES_420_432	LIEDNEYTARQGA	[426]	P07947	Tyrosine-protein kinase Yes (EC:2.7.10.2)(Proto-oncogene c-Yes)(p61-Yes)
CD79A_181_193	EYEDENLYEGLNL	[182, 188]	P11912	B-cell antigen receptor complex-associated protein alpha-chainprecursor (Ig-alpha) (MB-1 membrane glycoprotein) (Surface IgM-associated protein) (Membrane-bound immunoglobulin-associated protein)(CD79a antigen).
CD3Z_77_89	LGRREEYDVLDKR	[83]	P20963	T-cell surface glycoprotein CD3 zeta chain precursor (T-cell receptorT3 zeta chain) (CD247 antigen).
CD3Z_105_117	NPQEGLYNELQKD	[111]	P20963	T-cell surface glycoprotein CD3 zeta chain precursor (T-cell receptorT3 zeta chain) (CD247 antigen).
CD3Z_117_129	DKMAEAYSEIGMK	[123]	P20963	T-cell surface glycoprotein CD3 zeta chain precursor (T-cell receptorT3 zeta chain) (CD247 antigen).
MUSK_548_560	LHPNPMYQRMPLL	[554]	O15146	Muscle, skeletal receptor tyrosine-protein kinase (EC:2.7.10.1)
ODBA_340_352_D340K	KDSSAYRSVDEVN	[345]	P12694	2-oxoisovalerate dehydrogenase subunit alpha, mitochondrial (EC:1.2.4.4) (BCKDE1A)
GAB1_622_632	DKQVEYLDLDL	[627]	Q13480	GRB2-associated-binding protein 1, GRB2-associated binder 1, Growth factor receptor bound protein 2-associated protein 1
HAVR2_257_267	GIRSEENIYTI	[265]	Q8TDQ0	Hepatitis A virus cellular receptor 2, T-cell immunoglobulin and mucin domain-containing protein 3,T-cell membrane protein 3
IRS1_890_902	PKSPGEYVNIEFG	[896]	P35568	Insulin receptor substrate 1
ZAP70_313_325	SVYESPYSDPEEL	[315, 319]	P43403	Tyrosine-protein kinase ZAP-70 (EC 2.7.10.2) (70 kDa zeta-associatedprotein) (Syk-related tyrosine kinase).
MPZL1_236_246	QGPVIYAQLDH	[241]	O95297	Myelin protein zero-like protein 1
PLCG2_1191_1203_C1200S	ESEEELYSSSRQL	[1197]	P16885	1-phosphatidylinositol 4,5-bisphosphate phosphodiesterase gamma-2 (EC:3.1.4.11) (Phosphoinositide phospholipase C-gamma-2) (PLC-IV) (Phospholipase C-gamma-2)(PLC-gamma-2)
PTN11_580_590	SARVYENVGLM	[584]	Q06124	Tyrosine-protein phosphatase non-receptor type 11 (EC 3.1.3.48)(Protein-tyrosine phosphatase 2C) (PTP-2C) (PTP-1D) (SH-PTP3) (SH-PTP2) (SHP-2) (Shp2).
ENOG_37_49	SGASTGIYEALEL	[44]	P09104	Gamma-enolase (EC 4.2.1.11) (2-phospho-D-glycerate hydro-lyase)(Neural enolase) (Neuron-specific enolase) (NSE) (Enolase 2).

## Sheet: STK substrates
protein ID	sequences	ser residues	thr residues	uniprot ID	description
pTY3H_64_78	RFIGRRQ(pS)LIEDARK	[71]	[]	P07101	Tyrosine 3-monooxygenase (EC 1.14.16.2) (Tyrosine 3-hydroxylase) (TH).
ATF2_47_59	VADQTPTPTRFLK	[]	[51, 53, 55]	P15336	Cyclic AMP-dependent transcription factor ATF-2 (Activatingtranscription factor 2) (cAMP response element-binding protein CRE-BP1) (HB16).
CDN1A_139_151	GRKRRQTSMTDFY	[146]	[145, 148]	P38936	Cyclin-dependent kinase inhibitor 1 (p21) (CDK-interacting protein 1) (Melanoma differentiation-associated protein 6) (MDA-6).
FIBA_569_581	EFPSRGKSSSYSK	[572, 576, 577, 578, 580]	[]	P02671	Fibrinogen alpha chain precursor [Contains: Fibrinopeptide A].
IKKB_173_185_C179A	LDQGSLATSFVGT	[177, 181]	[180, 185]	O14920	Inhibitor of nuclear factor kappa-B kinase subunit beta (I-kappa-B-kinase beta) (IkBKB) (IKK-beta) (IKK-B) (EC=2.7.11.10) (I-kappa-B kinase 2) (IKK2) (Nuclear factor NF-kappa-B inhibitor kinase beta) (NFKBIKB).
LIPS_944_956	GFHPRRSSQGATQ	[950, 951]	[955]	Q05469	Hormone-sensitive lipase (HSL) (EC=3.1.1.79).
MYBB_513_525	DNTPHTPTPFKNA	[]	[515, 518, 520]	P10244	Myb-related protein B (B-Myb).
PLEK_106_118	GQKFARKSTRRSI	[113, 117]	[114]	P08567	Pleckstrin (Platelet p47 protein).
RBL2_632_644	DEICIAGSPLTPR	[639]	[642]	Q08999	Retinoblastoma-like protein 2 (130 kDa retinoblastoma-associatedprotein) (p130) (PRB2) (RBR-2).
VIGLN_289_301	EEKKKKTTTIAVE	[]	[295, 296, 297]	Q00341	Vigilin (High density lipoprotein-binding protein) (HDL-bindingprotein).
GRIK2_708_720	FMSSRRQSVLVKS	[710, 711, 715, 720]	[]	Q13002	Glutamate receptor, ionotropic kainate 2 precursor (Glutamate receptor6) (GluR-6) (GluR6) (Excitatory amino acid receptor 4) (EAA4).
RADI_559_569	RDKYKTLRQIR	[]	[564]	P35241	Radixin.
ACM1_421_433	CNKAFRDTFRLLL	[]	[428]	P11229	Muscarinic acetylcholine receptor M1.
ATM_1972_1984	KRSLAFEEGSQST	[1974, 1981, 1983]	[1984]	Q13315	Serine-protein kinase ATM (EC=2.7.11.1) (Ataxia telangiectasia mutated) (A-T, mutated).
CDN1B_151_163	IRKRPATDDSSTQ	[160, 161]	[157, 162]	P46527	Cyclin-dependent kinase inhibitor 1B (Cyclin-dependent kinase inhibitor p27) (p27Kip1).
FOXO3_25_37	QSRPRSCTWPLQR	[26, 30]	[32]	O43524	Forkhead box protein O3 (Forkhead in rhabdomyosarcoma-like 1) (AF6q21protein).
IKKB_686_698	QLMSQPSTASNSL	[689, 692, 695, 697]	[693]	O14920	Inhibitor of nuclear factor kappa-B kinase subunit beta (I-kappa-B-kinase beta) (IkBKB) (IKK-beta) (IKK-B) (EC=2.7.11.10) (I-kappa-B kinase 2) (IKK2) (Nuclear factor NF-kappa-B inhibitor kinase beta) (NFKBIKB).
LMNA_192_204	DAENRLQTMKEEL	[]	[199]	P02545	Lamin-A/C (70 kDa lamin) (Renal carcinoma antigen NY-REN-32).
MYC_51_63	KKFELLPTPPLSP	[62]	[58]	P01106	Myc proto-oncogene protein (c-Myc) (Transcription factor p64).
PP2AB_297_309	EPHVTRRTPDYFL	[]	[301, 304]	P62714	Serine/threonine-protein phosphatase 2A catalytic subunit beta isoform(EC 3.1.3.16) (PP2A-beta).
RBL2_655_667	GLGRSITSPTTLY	[659, 662]	[661, 664, 665]	Q08999	Retinoblastoma-like protein 2 (130 kDa retinoblastoma-associatedprotein) (p130) (PRB2) (RBR-2).
YAP1_121_133	QHVRAHSSPASLQ	[127, 128, 131]	[]	P46937	65 kDa Yes-associated protein (YAP65).
KAP2_92_104	SRFNRRVSVCAET	[92, 99]	[104]	P13861	cAMP-dependent protein kinase type II-alpha regulatory subunit.
RS6_228_240	IAKRRRLSSLRAS	[235, 236, 240]	[]	P62753	40S ribosomal protein S6 (Phosphoprotein NP33).
ACM1_444_456	KIPKRPGSVHRTP	[451]	[455]	P11229	Muscarinic acetylcholine receptor M1.
BAD_112_124	RELRRMSDEFVDS	[118, 124]	[]	Q92934	Bcl2 antagonist of cell death (BAD) (Bcl-2-binding component 6) (Bcl-XL/Bcl-2-associated death promoter) (Bcl-2-like 8 protein).
CENPA_1_14	MGPRRRSRKPEAPR	[7]	[]	P49450	Histone H3-like centromeric protein A (Centromere protein A) (CENP-A)(Centromere autoantigen A).
FRAP_2443_2455	RTRTDSYSAGQSV	[2448, 2450, 2454]	[2444, 2446]	P42345	FKBP12-rapamycin complex-associated protein (FK506-binding protein 12-rapamycin complex-associated protein 1) (Rapamycin target protein) (RAPT1) (Mammalian target of rapamycin) (mTOR).
K6PL_766_778	LEHVTRRTLSMDK	[775]	[770, 773]	P17858	6-phosphofructokinase, liver type (EC 2.7.1.11) (Phosphofructokinase1) (Phosphohexokinase) (Phosphofructo-1-kinase isozyme B) (PFK-B).
LMNB1_16_28	GGPTTPLSPTRLS	[23, 28]	[19, 20, 25]	P20700	Lamin-B1.
NEK2_172_184	FAKTFVGTPYYMS	[184]	[175, 179]	P51955	Serine/threonine-protein kinase Nek2 (EC 2.7.11.1) (NimA-relatedprotein kinase 2) (NimA-like protein kinase 1) (HSPK 21).
PPR1A_28_40	QIRRRRPTPATLV	[]	[35, 38]	Q13522	Protein phosphatase 1 regulatory subunit 1A (Protein phosphataseinhibitor 1) (IPP-1) (I-1).
RBL2_959_971	DRTSRDSSPVMRS	[962, 965, 966, 971]	[961]	Q08999	Retinoblastoma-like protein 2 (130 kDa retinoblastoma-associatedprotein) (p130) (PRB2) (RBR-2).
ADRB2_338_350	ELLCLRRSSLKAY	[345, 346]	[]	P07550	Beta-2 adrenergic receptor (Beta-2 adrenoceptor) (Beta-2adrenoreceptor).
KCC2G_278_289	VASMMHRQETVE	[280]	[287]	Q13555	Calcium/calmodulin-dependent protein kinase type II gamma chain(EC 2.7.11.17) (CaM-kinase II gamma chain) (CaM kinase II subunitgamma) (CaMK-II subunit gamma).
RYR1_4317_4329	VRRLRRLTAREAA	[]	[4324]	P21817	Ryanodine receptor 1 (Skeletal muscle-type ryanodine receptor) (RyR1)(RYR-1) (Skeletal muscle calcium release channel).
ACM4_456_468	CNATFKKTFRHLL	[]	[459, 463]	P08173	Muscarinic acetylcholine receptor M4.
BAD_69_81	IRSRHSSYPAGTE	[71, 74, 75]	[80]	Q92934	Bcl2 antagonist of cell death (BAD) (Bcl-2-binding component 6) (Bcl-XL/Bcl-2-associated death promoter) (Bcl-2-like 8 protein).
COF1_17_29	DMKVRKSSTPEEV	[23, 24]	[25]	P23528	Cofilin-1 (Cofilin, non-muscle isoform) (18 kDa phosphoprotein) (p18).
FRAP_2475_2487	VPESIHSFIGDGL	[2478, 2481]	[]	P42345	FKBP12-rapamycin complex-associated protein (FK506-binding protein 12-rapamycin complex-associated protein 1) (Rapamycin target protein) (RAPT1) (Mammalian target of rapamycin) (mTOR).
KAPCG_192_206	VKGRTWTLCGTPEYL	[]	[196, 198, 202]	P22612	cAMP-dependent protein kinase catalytic subunit gamma (EC 2.7.11.11)(PKA C-gamma).
MARCS_152_164	KKKKKRFSFKKSF	[159, 163]	[]	P29966	Myristoylated alanine-rich C-kinase substrate (MARCKS) (Protein kinaseC substrate, 80 kDa protein, light chain) (PKCSL) (80K-L protein).
NEK3_158_170	FACTYVGTPYYVP	[]	[161, 165]	P51956	Serine/threonine-protein kinase Nek3 (EC 2.7.11.1) (NimA-relatedprotein kinase 3) (HSPK 36).
PRKDC_2618_2630	TRTQEGSLSARWP	[2624, 2626]	[2618, 2620]	P78527	DNA-dependent protein kinase catalytic subunit (DNA-PK catalytic subunit) (DNA-PKcs) (EC=2.7.11.1) (DNPK1) (p460).
REL_260_272	KMQLRRPSDQEVS	[267, 272]	[]	Q04864	C-Rel proto-oncogene protein (C-Rel protein).
ART_025_CXGLRRWSLGGLRRWSL	GLRRWSLGGLRRWSL	NA	NA	NA	NA
KCNA1_438_450	DSDLSRRSSSTMS	[439, 442, 445, 446, 447, 450]	[448]	Q09470	Potassium voltage-gated channel subfamily A member 1 (Voltage-gatedpotassium channel subunit Kv1.1) (HUKI) (HBK1).
SCN7A_898_910	KNGCRRGSSLGQI	[905, 906]	[]	Q01118	Sodium channel protein type 7 subunit alpha (Sodium channel proteintype VII subunit alpha) (Putative voltage-gated sodium channel subunitalpha Nax) (Sodium channel protein cardiac and skeletal muscle subunitalpha).
ACM5_494_506	CYALCNRTFRKTF	[]	[501, 505]	P08912	Muscarinic acetylcholine receptor M5.
BAD_93_105	FRGRSRSAPPNLW	[97, 99]	[]	Q92934	Bcl2 antagonist of cell death (BAD) (Bcl-2-binding component 6) (Bcl-XL/Bcl-2-associated death promoter) (Bcl-2-like 8 protein).
CSF1R_701_713	NIHLEKKYVRRDS	[713]	[]	P07333	Macrophage colony-stimulating factor 1 receptor precursor(EC 2.7.10.1) (CSF-1-R) (Fms proto-oncogene) (c-fms) (CD115 antigen).
GPR6_349_361	QSKVPFRSRSPSE	[350, 356, 358, 360]	[]	P46095	Sphingosine 1-phosphate receptor GPR6 (G-protein coupled receptor 6).
KCNA2_442_454	PDLKKSRSASTIS	[447, 449, 451, 454]	[452]	P16389	Potassium voltage-gated channel subfamily A member 2 (Voltage-gatedpotassium channel subunit Kv1.2) (HBK5) (NGK1) (HUKIV).
MARCS_160_172	FKKSFKLSGFSFK	[163, 167, 170]	[]	P29966	Myristoylated alanine-rich C-kinase substrate (MARCKS) (Protein kinaseC substrate, 80 kDa protein, light chain) (PKCSL) (80K-L protein).
NMDZ1_890_902	SFKRRRSSKDTST	[890, 896, 897, 901]	[900, 902]	Q05586	Glutamate [NMDA] receptor subunit zeta-1 precursor (N-methyl-D-aspartate receptor subunit NR1).
PTK6_436_448	ALRERLSSFTSYE	[442, 443, 446]	[445]	Q13882	Tyrosine-protein kinase 6 (EC 2.7.10.2) (Breast tumor kinase)(Tyrosine-protein kinase BRK).
SRC_413_425	LIEDNEYTARQGA	[]	[420]	P12931	Proto-oncogene tyrosine-protein kinase Src (EC 2.7.10.2) (p60-Src) (c-Src) (pp60c-src).
CAC1C_1974_1986	ASLGRRASFHLEC	[1975, 1981]	[]	Q13936	Voltage-dependent L-type calcium channel subunit alpha-1C (Voltage-gated calcium channel subunit alpha Cav1.2) (Calcium channel, L type,alpha-1 polypeptide, isoform 1, cardiac muscle).
KPB1_1011_1023	QVEFRRLSISAES	[1018, 1020, 1023]	[]	P46020	Phosphorylase b kinase regulatory subunit alpha, skeletal muscleisoform (Phosphorylase kinase alpha M subunit).
SRC8_CHICK_423_435	KTPSSPVYQDAVS	[426, 427, 435]	[424]	Q01406	Src substrate protein p85 (p80) (Cortactin).
ACM5_498_510	CNRTFRKTFKMLL	[]	[501, 505]	P08912	Muscarinic acetylcholine receptor M5.
BCKD_45_57	ERSKTVTSFYNQS	[47, 52, 57]	[49, 51]	O14874	[3-methyl-2-oxobutanoate dehydrogenase [lipoamide]] kinase,mitochondrial precursor (EC 2.7.11.4) (Branched-chain alpha-ketoaciddehydrogenase kinase) (BCKDHKIN) (BCKD-kinase).
CSK21_355_367	ISSVPTPSPLGPL	[356, 357, 362]	[360]	P68400	Casein kinase II subunit alpha (EC 2.7.11.1) (CK II).
GPSM2_394_406	PKLGRRHSMENME	[401]	[]	P81274	G-protein-signaling modulator 2 (Mosaic protein LGN).
KCNA3_461_473	EELRKARSNSTLS	[468, 470, 473]	[471]	P22001	Potassium voltage-gated channel subfamily A member 3 (Voltage-gatedpotassium channel subunit Kv1.3) (HPCN3) (HGK5) (HuKIII) (HLK3).
MBP_222_234	HFFKNIVTPRTPP	[]	[229, 232]	P02686	Myelin basic protein (MBP) (Myelin A1 protein) (Myelin membraneencephalitogenic protein).
NOS3_1171_1183	SRIRTQSFSLQER	[1171, 1177, 1179]	[1175]	P29474	Nitric oxide synthase, endothelial (EC=1.14.13.39) (Endothelial NOS) (eNOS) (EC-NOS) (NOS type III) (NOSIII) (Constitutive NOS) (cNOS).
RAB1A_187_199	KSNVKIQSTPVKQ	[188, 194]	[195]	P62820	Ras-related protein Rab-1A (YPT1-related protein).
STK6_283_295	SSRRTTLCGTLDY	[283, 284]	[287, 288, 292]	O14965	Serine/threonine-protein kinase 6 (EC 2.7.11.1) (Aurora kinase A)(Aurora-A) (Serine/threonine kinase 15) (Aurora/IPL1-related kinase 1)(Aurora-related kinase 1) (hARK1) (Breast tumor-amplified kinase).
CFTR_730_742	EPLERRLSLVPDS	[737, 742]	[]	P13569	Cystic fibrosis transmembrane conductance regulator (CFTR) (cAMP-dependent chloride channel) (ATP-binding cassette transporter sub-family C member 7).
MYPC3_268_280	LSAFRRTSLAGGG	[269, 275]	[274]	Q14896	Myosin-binding protein C, cardiac-type (Cardiac MyBP-C) (C-protein,cardiac muscle isoform).
VASP_271_283	LARRRKATQVGEK	[]	[278]	P50552	Vasodilator-stimulated phosphoprotein (VASP).
ADDB_696_708	GSPSKSPSKKKKK	[697, 699, 701, 703]	[]	P35612	Beta-adducin (Erythrocyte adducin subunit beta)
BRCA1_1451_1463	EKAVLTSQKSSEY	[1457, 1460, 1461]	[1456]	P38398	Breast cancer type 1 susceptibility protein (RING finger protein 53).
DCX_49_61	HFDERDKTSRNMR	[57]	[56]	O43602	Neuronal migration protein doublecortin (Lissencephalin-X) (Lis-X)(Doublin).
GSUB_61_73	KKPRRKDTPALHI	[]	[68]	O96001	G-substrate.
KCNB1_489_501	KWTKRTLSETSSS	[496, 499, 500, 501]	[491, 494, 498]	Q14721	Potassium voltage-gated channel subfamily B member 1 (Voltage-gatedpotassium channel subunit Kv2.1) (h-DRK1).
MK10_214_226	AGTSFMMTPYVVT	[217]	[216, 221, 226]	P53779	Mitogen-activated protein kinase 10 (EC 2.7.11.24) (Stress-activated protein kinase JNK3) (c-Jun N-terminal kinase 3) (MAP kinase p49 3F12).
NR4A1_344_356	GRRGRLPSKPKQP	[351]	[]	P22736	Nuclear receptor subfamily 4 group A member 1 (Orphan nuclear receptorHMR) (Early response protein NAK1) (TR3 orphan receptor) (ST-59).
RAF1_253_265	QRQRSTSTPNVHM	[257, 259]	[258, 260]	P04049	RAF proto-oncogene serine/threonine-protein kinase (EC 2.7.11.1) (Raf-1) (C-RAF) (cRaf).
STMN2_90_102	AAGERRKSQEAQV	[97]	[]	Q93045	Stathmin-2 (Protein SCG10) (Superior cervical ganglion-10 protein).
CGHB_109_121	QCALCRRSTTDCG	[116]	[117, 118]	P01233	Choriogonadotropin subunit beta precursor (CG-beta) (Chorionicgonadotrophin chain beta).
NCF1_296_308	RGAPPRRSSIRNA	[303, 304]	[]	P14598	Neutrophil cytosol factor 1 (NCF-1) (Neutrophil NADPH oxidase factor1) (47 kDa neutrophil oxidase factor) (p47-phox) (NCF-47K) (47 kDaautosomal chronic granulomatous disease protein) (Nox organizer 2)(Nox-organizing protein 2) (SH3 and PX domain-containing protein 1A).
VTNC_390_402	NQNSRRPSRATWL	[393, 397]	[400]	P04004	Vitronectin precursor (Serum-spreading factor) (S-protein) (V75)[Contains: Vitronectin V65 subunit; Vitronectin V10 subunit;Somatomedin-B].
ADDB_706_718	KKKFRTPSFLKKS	[713, 718]	[711]	P35612	Beta-adducin (Erythrocyte adducin subunit beta)
C1R_201_213	ASGYISSLEYPRS	[202, 206, 207, 213]	[]	P00736	Complement C1r subcomponent (EC=3.4.21.41)
ELK1_356_368	LLPTHTLTPVLLT	[]	[359, 361, 363, 368]	P19419	ETS domain-containing protein Elk-1.
GYS2_1_13	MLRGRSLSVTSLG	[6, 8, 11]	[10]	P54840	Glycogen [starch] synthase, liver (EC 2.4.1.11).
KIF11_919_931	LDIPTGTTPQRKS	[931]	[923, 925, 926]	P52732	Kinesin-like protein KIF11 (Kinesin-related motor protein Eg5)(Kinesin-like spindle protein HKSP) (Thyroid receptor-interactingprotein 5) (TRIP-5) (Kinesin-like protein 1).
MP2K1_281_293	GDAAETPPRPRTP	[]	[286, 292]	Q02750	Dual specificity mitogen-activated protein kinase kinase 1(EC 2.7.12.2) (MAP kinase kinase 1) (MAPKK 1) (ERK activator kinase 1)(MAPK/ERK kinase 1) (MEK1).
NTRK3_824_836	LHALGKATPIYLD	[]	[831]	Q16288	NT-3 growth factor receptor precursor (EC 2.7.10.1) (Neurotrophictyrosine kinase receptor type 3) (TrkC tyrosine kinase) (GP145-TrkC)(Trk-C).
RAP1B_172_184	PGKARKKSSCQLL	[179, 180]	[]	P61224	Ras-related protein Rap-1b precursor (GTP-binding protein smg p21B).
TAU_524_536	GSRSRTPSLPTPP	[525, 527, 531]	[529, 534]	P10636	Microtubule-associated protein tau (Neurofibrillary tangle protein)(Paired helical filament-tau) (PHF-tau).
CREB1_126_138	EILSRRPSYRKIL	[129, 133]	[]	P16220	cAMP response element-binding protein (CREB).
NCF1_321_333	QDAYRRNSVRFLQ	[328]	[]	P14598	Neutrophil cytosol factor 1 (NCF-1) (Neutrophil NADPH oxidase factor1) (47 kDa neutrophil oxidase factor) (p47-phox) (NCF-47K) (47 kDaautosomal chronic granulomatous disease protein) (Nox organizer 2)(Nox-organizing protein 2) (SH3 and PX domain-containing protein 1A).
CFTR_761_773	LQARRRQSVLNLM	[768]	[]	P13569	Cystic fibrosis transmembrane conductance regulator (CFTR) (cAMP-dependent chloride channel) (ATP-binding cassette transporter sub-family C member 7).
AKT1_301_313	KDGATMKTFCGTP	[]	[305, 308, 312]	P31749	RAC-alpha serine/threonine-protein kinase (EC 2.7.11.1) (RAC-PK-alpha)(Protein kinase B) (PKB) (C-AKT).
CA2D1_494_506	LEDIKRLTPRFTL	[]	[501, 505]	P54289	Voltage-dependent calcium channel subunit alpha-2/delta-1 precursor(Voltage-gated calcium channel subunit alpha-2/delta-1) [Contains:Voltage-dependent calcium channel subunit alpha-2-1; Voltage-dependentcalcium channel subunit delta-1].
ELK1_410_422	ISVDGLSTPVVLS	[411, 416, 422]	[417]	P19419	ETS domain-containing protein Elk-1.
H2B1B_ 27_40	GKKRKRSRKESYSI	[33, 37, 39]	[]	P33778	Histone H2B type 1-B (H2B.f) (H2B/f) (H2B.1).
KIF2C_105_118_S106G	EGLRSRSTRMSTVS	[109, 111, 115, 118]	[112, 116]	Q99661	Kinesin-like protein KIF2C (Mitotic centromere-associated kinesin)(MCAK) (Kinesin-like protein 6).
MP2K1_287_299	PPRPRTPGRPLSS	[298, 299]	[292]	Q02750	Dual specificity mitogen-activated protein kinase kinase 1(EC 2.7.12.2) (MAP kinase kinase 1) (MAPKK 1) (ERK activator kinase 1)(MAPK/ERK kinase 1) (MEK1).
P53_12_24	PPLSQETFSDLWK	[15, 20]	[18]	P04637	Cellular tumor antigen p53 (Tumor suppressor p53) (Phosphoprotein p53)(Antigen NY-CO-13).
RB_242_254	AVIPINGSPRTPR	[249]	[252]	P06400	Retinoblastoma-associated protein (PP110) (P105-RB) (RB).
TLE2_246_258	EPPSPATTPCGKV	[249]	[252, 253]	Q04725	Transducin-like enhancer protein 2 (ESG2).
DESP_2842_2854	RSGSRRGSFDATG	[2843, 2845, 2849]	[2853]	P15924	Desmoplakin (DP) (250/210 kDa paraneoplastic pemphigus antigen).
NFKB1_330_342	FVQLRRKSDLETS	[337, 342]	[341]	P19838	Nuclear factor NF-kappa-B p105 subunit (DNA-binding factor KBF1) (EBP-1) [Contains: Nuclear factor NF-kappa-B p50 subunit].
F263_454_466	NPLMRRNSVTPLA	[461]	[463]	Q16875	6-phosphofructo-2-kinase/fructose-2,6-biphosphatase 3 (6PF-2-K/Fru-2,6-P2ASE brain/placenta-type isozyme) (iPFK-2) (Renal carcinomaantigen NY-REN-56) [Includes: 6-phosphofructo-2-kinase (EC 2.7.1.105);Fructose-2,6-bisphosphatase (EC 3.1.3.46)].
ANDR_785_797	VRMRHLSQEFGWL	[791]	[]	P10275	Androgen receptor (Dihydrotestosterone receptor) (Nuclear receptor subfamily 3 group C member 4).
CD27_212_224	HQRRKYRSNKGES	[219, 224]	[]	P26842	CD27 antigen precursor (CD27L receptor) (T-cell activation antigenCD27) (T14) (Tumor necrosis factor receptor superfamily member 7).
ERBB2_679_691	QQKIRKYTMRRLL	[]	[686]	P04626	Receptor tyrosine-protein kinase erbB-2 precursor (EC 2.7.10.1)(p185erbB2) (C-erbB-2) (NEU proto-oncogene) (Tyrosine kinase-type cellsurface receptor HER2) (MLN 19) (CD340 antigen).
H32_3_18	RTKQTARKSTGGKAPR	[11]	[4, 7, 12]	Q71DI3	Histone H3.2 (H3/m) (H3/o).
KPCB_19_31_A25S	RFARKGSLRQKNV	[25]	[]	P05771	Protein kinase C beta type (EC 2.7.11.13) (PKC-beta) (PKC-B).
MPH6_140_152	EDENGDITPIKAK	[]	[147]	Q99547	M-phase phosphoprotein 6.
P53_308_323	LPNNTSSSPQPKKKPL	[313, 314, 315]	[312]	P04637	Cellular tumor antigen p53 (Tumor suppressor p53) (Phosphoprotein p53)(Antigen NY-CO-13).
RB_350_362	SFETQRTPRKSNL	[350, 360]	[353, 356]	P06400	Retinoblastoma-associated protein (PP110) (P105-RB) (RB).
TOP2A_1463_1475	RRKRKPSTSDDSD	[1469, 1471, 1474]	[1470]	P11388	DNA topoisomerase 2-alpha (EC=5.99.1.3) (DNA topoisomerase II, alpha isozyme).
E1A_ADE05_212_224	AILRRPTSPVSRE	[219, 222]	[218]	P03255	Early E1A 32 kDa protein.
PLM_76_88	EEGTFRSSIRRLS	[82, 83, 88]	[79]	O00168	Phospholemman precursor (FXYD domain-containing ion transportregulator 1).
KAP3_107_119	NRFTRRASVCAEA	[114]	[110]	P31323	cAMP-dependent protein kinase type II-beta regulatory subunit.
ANXA1_209_221	AGERRKGTDVNVF	[]	[216]	P04083	Annexin A1 (Annexin-1) (Annexin I) (Lipocortin I) (Calpactin II)(Chromobindin-9) (p35) (Phospholipase A2 inhibitory protein).
CDC2_154_169	GIPIRVYTHEVVTLWY	[]	[161, 166]	P06493	Cell division control protein 2 homolog (EC 2.7.11.22) (EC 2.7.11.23) (p34 protein kinase) (Cyclin-dependent kinase 1) (CDK1).
ERF_519_531	GEAGGPLTPRRVS	[531]	[526]	P50548	ETS domain-containing transcription factor ERF (Ets2 repressorfactor).
IF4E_203_215	TATKSGSTTKNRF	[207, 209]	[203, 205, 210, 211]	P06730	Eukaryotic translation initiation factor 4E (eIF-4E) (eIF4E) (mRNA cap-binding protein) (eIF-4F 25 kDa subunit).
KPCB_626_639	AENFDRFFTRHPPV	[]	[634]	P05771-2	Protein kinase C beta type (EC 2.7.11.13) (PKC-beta) (PKC-B).
MPIP1_172_184	FTQRQNSAPARML	[178]	[173]	P30304	M-phase inducer phosphatase 1 (EC=3.1.3.48) (Dual specificity phosphatase Cdc25A).
PDE5A_95_107	GTPTRKISASEFD	[102, 104]	[96, 98]	O76074	cGMP-specific 3',5'-cyclic phosphodiesterase (EC 3.1.4.35) (CGB-PDE)(cGMP-binding cGMP-specific phosphodiesterase).
RB_774_786	TRPPTLSPIPHIP	[780]	[774, 778]	P06400	Retinoblastoma-associated protein (PP110) (P105-RB) (RB).
VASP_150_162	EHIERRVSNAGGP	[157]	[]	P50552	Vasodilator-stimulated phosphoprotein (VASP).
EPB42_241_253	LLNKRRGSVPILR	[248]	[]	P16452	Erythrocyte membrane protein band 4.2 (Erythrocyte protein 4.2)(P4.2).
PTN12_32_44	FMRLRRLSTKYRT	[39]	[40, 44]	Q05209	Tyrosine-protein phosphatase non-receptor type 12 (EC 3.1.3.48)(Protein-tyrosine phosphatase G1) (PTPG1) (PTP-PEST).
KCNA6_504_516	ANRERRPSYLPTP	[511]	[515]	P17658	Potassium voltage-gated channel subfamily A member 6 (Voltage-gatedpotassium channel subunit Kv1.6) (HBK2).
pVASP_150_164	EHIERRV(pS)NAGGPPA	[157]	[]	P50552	Vasodilator-stimulated phosphoprotein (VASP).
CDK7_163_175	GSPNRAYTHQVVT	[164]	[170, 175]	P50613	Cell division protein kinase 7 (EC 2.7.11.22) (EC 2.7.11.23) (CDK-activating kinase) (CAK) (TFIIH basal transcription factor complexkinase subunit) (39 kDa protein kinase) (P39 Mo15) (STK1) (CAK1).
ESR1_160_172	GGRERLASTNDKG	[167]	[168]	P03372	Estrogen receptor (ER) (Estradiol receptor) (ER-alpha) (Nuclearreceptor subfamily 3 group A member 1).
IKBA_26_38	LDDRHDSGLDSMK	[32, 36]	[]	P25963	NF-kappa-B inhibitor alpha (I-kappa-B-alpha) (IkappaBalpha) (IkB-alpha) (Major histocompatibility complex enhancer-binding protein MAD3).
KS6A1_374_386	QLFRGFSFVATGL	[380]	[384]	Q15418	Ribosomal protein S6 kinase alpha-1 (S6K-alpha 1) (EC=2.7.11.1) (90 kDa ribosomal protein S6 kinase 1) (p90-RSK 1) (pp90RSK1) (p90S6K) (Ribosomal S6 kinase 1) (RSK-1) (MAP kinase-activated protein kinase 1a) (MAPKAPK1A).
MPIP3_208_220	RSGLYRSPSMPEN	[209, 214, 216]	[]	P30307	M-phase inducer phosphatase 3 (EC 3.1.3.48) (Dual specificityphosphatase Cdc25C).
PDPK1_27_39	SMVRTQTESSTPP	[27, 35, 36]	[31, 33, 37]	O15530	3-phosphoinositide-dependent protein kinase 1 (EC 2.7.11.1) (hPDK1).
RB_803_815	NIYISPLKSPYKI	[807, 811]	[]	P06400	Retinoblastoma-associated protein (PP110) (P105-RB) (RB).
VASP_232_244	GAKLRKVSKQEEA	[239]	[]	P50552	Vasodilator-stimulated phosphoprotein (VASP).
GBRB2_427_439	SRLRRRASQLKIT	[427, 434]	[439]	P47870	Gamma-aminobutyric acid receptor subunit beta-2 precursor (GABA(A)receptor subunit beta-2).
PYGL_8_20	QEKRRQISIRGIV	[15]	[]	P06737	Glycogen phosphorylase, liver form (EC 2.4.1.1).
TY3H_65_77	FIGRRQSLIEDAR	[71]	[]	P07101	Tyrosine 3-monooxygenase (EC 1.14.16.2) (Tyrosine 3-hydroxylase) (TH).
